# Supplementary material for: Proteomic dataset: Profiling of cultivated Echerichia coli isolates from Crohn's disease patients and healthy individuals
Source: Data Brief. 2019 Mar 7;23:103734. doi: 10.1016/j.dib.2019.103734 (PMC6660468; doi:10.1016/j.dib.2019.103734)
Supplement: Multimedia component 2 [file mmc2.xls]

## Sheet: Legend
SupplementaryTable	Tab	Content	Columns
Supplementary Table 1	SuppTab_1_Samples	Patients, isolates and analyses	Patient code, Isolate, LC-MSMS run filename, E. coli genome [from Rakitina et al., 2017], Source material, Clinic, Diagnosis, Inflammation localization in intestine, Patient sex, patient age
Supplementary Table 2	SuppTab_2_16032015	Proteins identified (2 and more significant peptides) by Mascot search vs database 16032015	prot_desc (names of proteins - in rows), analyses listed in 104 columns with emPAI coefficient given for each protein, pVal (p-value calculated in , value less than 0.05 represents significant difference of emPAI coefficient of this protein between CD and healthy isolates of E. coli), fold (log2((sum of emPAI values for analyses of isolates from CD patients)/(sum of emPAI values for analyses of i…
Supplementary Table 3	SuppTab_3_LF82	Proteins identified (2 and more significant peptides) by Mascot search vs database LF82	prot_desc (names of proteins - in rows), analyses listed in 104 columns with emPAI coefficient given for each protein, pVal (p-value calculated in , value less than 0.05 represents significant difference of emPAI coefficient of this protein between CD and healthy isolates of E. coli), fold (log2((sum of emPAI values for analyses of isolates from CD patients)/(sum of emPAI values for analyses of i…
Supplementary Table 4	SuppTab_4_Nissle1917	Proteins identified (2 and more significant peptides) by Mascot search vs database Nissle1917	prot_desc (names of proteins - in rows), analyses listed in 104 columns with emPAI coefficient given for each protein, pVal (p-value calculated in , value less than 0.05 represents significant difference of emPAI coefficient of this protein between CD and healthy isolates of E. coli), fold (log2((sum of emPAI values for analyses of isolates from CD patients)/(sum of emPAI values for analyses of i…
Supplementary Table 5	SuppTab_5_pval005	Proteins differently present in proteomes of isolates from CD and healthy individuals	prot_desc (names of proteins - in rows), function (protein function), pathway (general pathway), prot_desc, pVal , fold, adjP and n total are listed for 3 databases (16032015, LF82 and Nissle1917)
Supplementary Table 6	SuppTab_6_Function	Functions of proteins overrepresented in proteomes of CD or healthy isolates of E. coli	Summary table of functions of overrepresented proteins that are found in at least one database. Group of functions (general functions). Functions and number of proteins involved in each function arre listed for CD-enriched and healthy-enriched proteins

## Sheet: SuppTab_1_Samples
Patient code	Isolate	LC-MSMS RUN	E. coli genome [Rakitina et al., 2017]	Source material	Clinic	Diagnosis		Inflammation localization	Diagnosis - additional	Sex	Age		Clinical centers
													Central Scientific Institute of Gastroenterology (Moscow Clinical Research Centre, Moscow) - CSIG
29	29-5	ecoli-29-5-3mkl_RB1_01_1601	RCE08	lumen	CSIG	CD	CD - ileocolitis	ileum, sigmoid		f	30		State Scientific Center of Coloproctology (Ministry of Health of Russian Federation, Moscow) - SSCC
29	29-5	ecoli-29-5-6mkl_RB1_01_1602	RCE08	lumen	CSIG	CD	CD - ileocolitis			f	30		FSAI Scientific Center of Children Health of RMPH - FSAI “SCCH”
29	29-5	ecoli-w332-29-5_RC1_01_1538	RCE08	lumen	CSIG	CD	CD - ileocolitis			f	30		Federal Research and Clinical Center of Physical-Chemical Medicine (Federal Medico-Biological Agency, Moscow) - FRCCPCM
13k	13k2	ecoli-13k2_RC5_01_813		feces	FRCCPCM	healthy	healthy			m	18
13k	13k2	ecoli-13k2-1 mkl ishodnogo_RE1_01_897		feces	FRCCPCM	healthy	healthy			m	18
13k	13k2	ecoli-6_RC6_01_789		feces	FRCCPCM	healthy	healthy			m	18
13k	13k2	ecoli-w328-13k2_RB5_01_1521		feces	FRCCPCM	healthy	healthy			m	18
13k	13k4	ecoli-150716-No02-13k4_RC2_01_3479		feces	FRCCPCM	healthy	healthy			m	18
13k	13k6	ecoli-150716-No04-13k6_RC4_01_3492		feces	FRCCPCM	healthy	healthy			m	18
40k	40k1	ecoli-150716-No05-40k1_RC5_01_3498		feces	FRCCPCM	healthy	healthy			m	22
40k	40k1	ecoli-9_BB1_01_1050		feces	FRCCPCM	healthy	healthy			m	22
40k	40k6	ecoli-150716-No08-40k6_RC6_01_3504		feces	FRCCPCM	healthy	healthy			m	22
45	45-2	ecoli-210716-No11-45-2_RC7_01_3510		feces	FRCCPCM	healthy	healthy			m	20
45	45-3	ecoli-070716-45-3_RB5_01_3145		feces	FRCCPCM	healthy	healthy			m	20
45	45-3	ecoli-45-3_RC4_01_810		feces	FRCCPCM	healthy	healthy			m	20
45	45-4	ecoli-210716-No12-45-4_RC8_01_3516		feces	FRCCPCM	healthy	healthy			m	20
45	45-5	ecoli-210716-No13-45-5_RD1_01_3522		feces	FRCCPCM	healthy	healthy			m	20
45	45k	ecoli-10_45-3_BB2_01_1009		feces	FRCCPCM	healthy	healthy			m	20
45	45k	ecoli2-10_RB5_01_1154		feces	FRCCPCM	healthy	healthy			m	20
84k	84-1	ecoli-170716-No14-84-1_RD2_01_3528		feces	FRCCPCM	healthy	healthy			m	19
84k	84k	ecoli-8-84-7_BA8_01_962		feces	FRCCPCM	healthy	healthy			m	19
92k	92k	ecoli-92k-5-6mkl_RB2_01_1605		feces	FRCCPCM	healthy	healthy			m	19
92k	92k	ecoli-92k-5-6mkl_RB2_01_1631		feces	FRCCPCM	healthy	healthy			m	19
92k	92k	ecoli-92k-5-6mkl_RE1_01_1666		feces	FRCCPCM	healthy	healthy			m	19
92k	92k1	ecoli-3-6-92k1_BE6_01_1346		feces	FRCCPCM	healthy	healthy			m	19
92k	92k1	ecoli-7-92k1_BA7_01_958		feces	FRCCPCM	healthy	healthy			m	19
92k	92k3	ecoli-210716-No15-92k3_RD3_01_3534		feces	FRCCPCM	healthy	healthy			m	19
92k	92k5	ecoli-210716-No16-92k5_RD4_01_3541		feces	FRCCPCM	healthy	healthy			m	19
98K	98K5	ecoli-w324-98K5_RB1_01_1503		feces	FRCCPCM	healthy	healthy			m	20
98K	AnB2	ecoli-16_BB8_01_1034		biopsy	FRCCPCM	CD	CD - small intestine			m	20
98K	AnB2	ecoli-2-16_RD1_01_1185		biopsy	FRCCPCM	CD	CD - small intestine			m	20
98K	AnB2	ecoli-AbB2-6mkl_RB3_01_1608		biopsy	FRCCPCM	CD	CD - small intestine			m	20
An	AnB2	ecoli-anb2-08-10_RE3_01_1756	RCE01	biopsy	CSIG	CD	CD - small intestine	ileum, enteritis	ulcerative enteritis	m	33
An	AnB2	ecoli-anb2-08-10_RE3_01_1765	RCE01	biopsy	CSIG	CD	CD - small intestine			m	33
An	AnL5	ecoli-17_BC1_01_1042	RCE01	lumen	CSIG	CD	CD - small intestine			m	33
An	AnL5	ecoli-AnL5_RC6_01_807	RCE01	lumen	CSIG	CD	CD - small intestine			m	33
V	B3	ecoli-1-B3_BA1_01_934	RCE02	lumen	CSIG	CD	CD - ileocolitis	ileum, caecum, colon	chronic ileocolitis, decreasing inflammation, pseudopoliposis	m	23
V	B3	ecoli-B3_RC1_01_791	RCE02	lumen	CSIG	CD	CD - ileocolitis			m	23
V	B3	ecoli-w280_RE1_01_1436	RCE02	lumen	CSIG	CD	CD - ileocolitis			m	23
V	B3	ecoli-w281_RB2_01_1426	RCE02	lumen	CSIG	CD	CD - ileocolitis			m	23
V	B3	ecoli-w327-B3_RB4_01_1516	RCE02	lumen	CSIG	CD	CD - ileocolitis			m	23
V	B5	ecoli2-02_BE6_01_1124	RCE02	lumen	CSIG	CD	CD - ileocolitis			m	23
V	B5	ecoli-2-B5_BA2_01_937	RCE02	lumen	CSIG	CD	CD - ileocolitis			m	23
Bai	BaiL1	ecoli-01-julnew_RB1_01_1743		lumen	CSIG	CD	CD - ileocolitis	ileum, colon	chronic, relapsing, poliarthritis, adhsive disease	m	19
Bai	BaiL1	ecoli-jul-01-new-longgrad_RB1_01_1744		lumen	CSIG	CD	CD - ileocolitis			m	19
Bai	BaiL1	ecoli-jul-01-new-longgrad_RB1_01_1747		lumen	CSIG	CD	CD - ileocolitis			m	19
Bai	BaiL3	ecoli-03-10-10_RE1_01_1738		lumen	CSIG	CD	CD - ileocolitis			m	19
Bai	BaiL3	ecoli-bail3-10-10-15_RC4_01_1684		lumen	CSIG	CD	CD - ileocolitis			m	19
Bog	BogdL3	ecoli-4zvezd_RE4_01_4142		lumen	CSIG	CD	CD - small intestine	ileum	gastroduodenitis in remission	f	23
Bru	BruB1	ecoli-18_BC2_01_1046	RCE03	biopsy	CSIG	CD	CD - ileocolitis	ileum, caecum, colon	erosive-ulcerative colitis	f	38
Bru	BruB2	ecoli-19_BE3_01_1115	RCE03	biopsy	CSIG	CD	CD - ileocolitis			f	38
Bru	BruB4	ecoli-BruB4_RD7_01_1652	RCE03	biopsy	CSIG	CD	CD - ileocolitis			f	38
Bru	BruB8	ecoli-20_BE4_01_1118	RCE03	biopsy	CSIG	CD	CD - ileocolitis			f	38
SelL1	CenL1	cen1-1-10-10_RA1_01_1729		lumen	CSIG	CD	CD	ileum	erosive-ulcerative ileitis	f	30
SelL1	CenL1	ecoli-cenl1-10-10-15_RA1_01_1677		lumen	CSIG	CD	CD			f	30
Ch	Ch12	ecoli-w323-Ch12_RC2_01_1542		lumen	CSIG	CD	CD - large intestine	sigmoid, rectum	aphthous sigmoiditis, aphthous proctitis	f	53
Ch	Ch12	ecoli-w323-ch12_RC7_01_1485		lumen	CSIG	CD	CD - large intestine			f	53
Cimb	CimbL1	ecoli-7_CimbL1_RC2_01_4080		lumen	FRCCPCM-Nizhny Novgorod	CD	CD - large intestine	colon descendens, sigmoid	erosive-ulcerative colitis, pseudopoliposis	f	24
Cimb	CimbL2	ecoli161007-2CimbL2zvezd_RE2_01_4126		lumen	FRCCPCM-Nizhny Novgorod	CD	CD - large intestine			f	24
Esh	EmZ3	ecoli-w329-EmZ3_RB6_01_1525		feces	CSIG	CD	CD - small intestine	ileum	ulcerative ileitis	f	18
Esh	EshL4	ecoli-4-EshL4_RD4_01_1661		feces	CSIG	CD	CD - small intestine			f	18
Galst	GalstL1	ecoli-2_GalstL1_RB2_01_4030		lumen	FRCCPCM-Khabarovsk	CD	CD - small intestine	ileum	acute terminal ileitis, relapse	m	44
Galst	GalstL2	ecoli-5zvezd_RE5_01_4153		lumen	FRCCPCM-Khabarovsk	CD	CD - small intestine			m	44
GorK	GorK1	ecoli-12_BB4_01_1018	RCE05	feces	CSIG	CD	CD - small intestine	gastritis, jejunum	terminal ileitis, pancreatitis in remission Панкреатит в стадии ремиссии	m	32
K	K3	ecoli-3-K3_BA3_01_942	RCE05	lumen	CSIG	CD	CD - ileocolitis	ileum, colon	relapse	m	46
K	K5	ecoli2-04_BE8_01_1130	RCE05	lumen	CSIG	CD	CD - ileocolitis			m	46
K	K5	ecoli-4-K5_BA4_01_945	RCE05	lumen	CSIG	CD	CD - ileocolitis			m	46
Kost	Kost2	ecoli-Kost2-22-10_RC4_01_1724		lumen	CSIG	CD	CD - small intestine	ileum	scars in ileum mucus, lymphoid follicular hyperplasia	m	21
Lyash	LyashL2	ecoli-LyashL2-6mkl_RC6_01_1634		lumen	CSIG	CD	CD - large intestine	colon	remission, lymphoid follicular hyperplasia in mucus	m	35
Masl	MaslL1	ecoli-4_MaslL1_RB4_01_4042		lumen	FRCCPCM-Syktyvkar	CD	CD - small intestine	ileum terminus	remission, lymphoid follicular hyperplasia in mucus	f	31
labstrain	Mg1655	ecoli-m002_RB5_01_1413			FRCCPCM-Syktyvkar	lab strain				f	31
Masl	Mg1655	ecoli-m002_RB5_01_1423			FRCCPCM-Syktyvkar	lab strain				f	31
Masl	Mg1655	ecoli-mg1655-10-10_RE1_01_1716			FRCCPCM-Syktyvkar	lab strain				f	31
Masl	Mg1655	ecoli-mg1655-10-10_RE1_01_1718			FRCCPCM-Syktyvkar	lab strain				f	31
MuL	MuL3	ecoli-11_BB3_01_1014		lumen	FSAI “SCCH”	CD	CD	ileum, colon, rectum	ileum stenosis, ulcerative ileitis, erosive bauginitis, colitis, erosive proctitis	m	10
NogL1	NochL2	ecoli161007-3zNochL2vezd_RE3_01_4132		lumen	FRCCPCM-Syktyvkar	CD	CD	ileum terminus	remission, lymphoid follicular hyperplasia in mucus	m	23
Pav	PavII3	ecoli-15_BB7_01_1030	RCE04	biopsy	CSIG	CD	CD - ileocolitis	ileum, caecum, colon, rectum, sigmoid	pseudopoliposis, sinus, typhlitis	f	39
Pav	PavII3	ecoli2-15_RC2_01_1169	RCE04	biopsy	CSIG	CD	CD - ileocolitis			f	39
Pav	PavL2	ecoli-13_BB5_01_1022	RCE04	lumen	CSIG	CD	CD - ileocolitis			f	39
Pav	PavL4	ecoli-14_BB6_01_1026	RCE04	lumen	CSIG	CD	CD - ileocolitis			f	39
Rai	RaiL1	ecoli-2-RaiL1_RD2_01_1656		lumen	CSIG	CD	CD - small intestine	ileum	ileitis, pseudopoliposis, partial endoscopic remission	f	36
Rai	RaiL1	ecoli-Rail1-10-10-15_RC3_01_1681		lumen	CSIG	CD	CD - small intestine			f	36
Rai	RaiL3	ecoli-RaiL3-6mkl_RC8_01_1643		lumen	CSIG	CD	CD - small intestine			f	36
Sel	SelL3	ecoli-w330-SelL3_RB7_01_1529		lumen	CSIG	CD	CD - small intestine	ileum	erosive-ulcerative ileitis	f	30
Ser	SergL1	ecoli-6zvezd_RE6_01_4161		lumen	FRCCPCM-Khabarovsk	CD	CD - large intestine	colon, sigmoid, rectum	ulcerative colitis, forming stenosis, colon lipoma	f	52
Shar	SharL1	ecoli-w325_SharL1_RB2_01_1508		feces	CSIG	CD	CD - ileocolitis	ileum, sigmoid, rectum	lymphoid follicular hyperplasia in ileum, ileitis, aphthous proctosigmoiditis	m	22
Shei	SheiL1	ecoli-3-1-SheiL1_BE1_01_1331	RCE10	biopsy	SSCC	CD	CD - ileocolitis	ileum, sigmoid	colitis	m	25
Shish	ShishL3	ecoli-w331-ShishL3_RB8_01_1534		lumen	CSIG	CD	CD - ileocolitis	ileum, colon	relapse, ulcerative ileitis, colitis, anal papilloma	m	24
Tim	TimL1	ecoli-3-2-TimL1_BE2_01_1334	RCE11	lumen	CSIG	CD	CD - ileocolitis	ileum, colon		m	29
Vol	VolL1	ecoli-3_VolL1_RB3_01_4036		lumen	FRCCPCM-Nizhny Novgorod	CD	CD - large intestine	colon, sigmoid, rectum	pseudopoliposis	f	38
Vol	volL3	ecoli-1zvezd_RE1_01_4120		lumen	FRCCPCM-Nizhny Novgorod	CD	CD - large intestine			f	38
z	z7	ecoli-150716-No01-z7_RC1_01_3553		lumen	CSIG	healthy	healthy			m	14
z	z8	ecoli-2_RB2_01_783		lumen	CSIG	healthy	healthy			m	14
z	z8	ecoli-2_RC2_01_786		lumen	CSIG	healthy	healthy			m	14
z	z8	ecoli2-05_BD8_01_1133		lumen	CSIG	healthy	healthy			m	14
z	z8	ecoli-3-5-z8_BE5_01_1343		lumen	CSIG	healthy	healthy			m	14
z	z8	ecoli-3-5-z8_RC5_01_1238		lumen	CSIG	healthy	healthy			m	14
z	z8	ecoli-5-z8_BA5_01_949		lumen	CSIG	healthy	healthy			m	14
z	z8	ecoli-w326_z8_RB3_01_1512		lumen	CSIG	healthy	healthy			m	14
z	z8	ecoli-z8_RC3_01_804		lumen	CSIG	healthy	healthy			m	14
Zai	ZaiB1	ecoli-ZaiB1-22-10_RC3_01_1707		biopsy	CSIG	CD	CD - ileocolitis	ileum, sigmoid, rectum	erosive ileitis, lymphoid follicular hyperplasia of ileum mucus, aphthous sigmoiditis, proctitis	m	25
Zai	ZaiB1	ecoli-ZaiB1-22-10_RC3_01_1713		biopsy	CSIG	CD	CD - ileocolitis			m	25
Zv	ZvL4	ecoli-3-3-ZvL4_BE3_01_1337	RCE07	lumen	CSIG	CD	CD - ileocolitis	ileum, colon	patient after ileo/colostoma, pain and indigestion, no organic pathology	m	31
Zv	ZvL4	ecoli-3-3-ZvL4_RC3_01_1229	RCE07	lumen	CSIG	CD	CD - ileocolitis			m	31

## Sheet: SuppTab_2_16032015
	CD	CD	CD	CD	CD	CD	CD	CD	CD	CD	CD	CD	CD	CD	CD	CD	CD	CD	CD	CD	CD	CD	CD	CD	CD	CD	CD	CD	CD	CD	CD	CD	CD	CD	CD	CD	CD	CD	CD	CD	CD	CD	CD	CD	CD	CD	CD	CD	CD
prot_desc	cen1-1-10-10_RA1_01_1729-1603.csv	ecoli-01-julnew_RB1_01_1743-1603.csv	ecoli-03-10-10_RE1_01_1738-1603.csv	ecoli-1-B3_BA1_01_934-1603.csv	ecoli-11_BB3_01_1014-1603.csv	ecoli-12_BB4_01_1018-1603.csv	ecoli-13_BB5_01_1022-1603.csv	ecoli-14_BB6_01_1026-1603.csv	ecoli-15_BB7_01_1030-1603.csv	ecoli-16_BB8_01_1034-1603.csv	ecoli-17_BC1_01_1042-1603.csv	ecoli-18_BC2_01_1046-1603.csv	ecoli-19_BE3_01_1115-1603.csv	ecoli-1zvezd_RE1_01_4120-1603.csv	ecoli-2-16_RD1_01_1185-1603.csv	ecoli-2-B5_BA2_01_937-1603.csv	ecoli-2-RaiL1_RD2_01_1656-1603.csv	ecoli-20_BE4_01_1118-1603.csv	ecoli-29-5-3mkl_RB1_01_1601-1603.csv	ecoli-29-5-6mkl_RB1_01_1602-1603.csv	ecoli-2_GalstL1_RB2_01_403-1603.csv	ecoli-3-1-SheiL1_BE1_01_1331-1603.csv	ecoli-3-2-TimL1_BE2_01_1334-1603.csv	ecoli-3-3-ZvL4_BE3_01_1337-1603.csv	ecoli-3-3-ZvL4_RC3_01_1229-1603.csv	ecoli-3-K3_BA3_01_942-1603.csv	ecoli-3_VolL1_RB3_01_4036-1603.csv	ecoli-4-EshL4_RD4_01_1661-1603.csv	ecoli-4-K5_BA4_01_945-1603.csv	ecoli-4_MaslL1_RB4_01_4042-1603.csv	ecoli-4zvezd_RE4_01_4142-1603.csv	ecoli-5zvezd_RE5_01_4153-1603.csv	ecoli-6zvezd_RE6_01_4161-1603.csv	ecoli-7_CimbL1_RC2_01_4080-1603.csv	ecoli-AbB2-6mkl_RB3_01_1608-1603.csv	ecoli-AnL5_RC6_01_807-1603.csv	ecoli-B3_RC1_01_791-1603.csv	ecoli-BruB4_RD7_01_1652-1603.csv	ecoli-Kost2-22-10_RC4_01_1724-1603.csv	ecoli-LyashL2-6mkl_RC6_01_1634-1603.csv	ecoli-RaiL3-6mkl_RC8_01_1643-1603.csv	ecoli-Rail1-10-10-15_RC3_01_1681-1603.csv	ecoli-ZaiB1-22-10_RC3_01_1707-1603.csv	ecoli-ZaiB1-22-10_RC3_01_1713-1603.csv	ecoli-anb2-08-10_RE3_01_1756-1603.csv	ecoli-anb2-08-10_RE3_01_1765-1603.csv	ecoli-bail3-10-10-15_RC4_01_1684-1603.csv	ecoli-cenl1-10-10-15_RA1_01_1677-1603.csv	ecoli-jul-01-new-longgrad_RB1_01_1744-1603.csv
Spore_coat_polysaccharide_biosynthesis_protein_SpsE
Carbamoyl-phosphate_synthase_small_chain				0.201763	0.862156						0.650245		0.265489					0.273476	0.1415			0.479161	0.62928					0.311234
Mannitol-1-phosphate_5-dehydrogenase				0.302645	0.313511	0.244247	0.244141	0.377303	0.226861	0.229122		0.224929	0.265489		0.231101	0.224132		0.273476		0.233227		0.479161	0.486262	0.227062	0.23022	0.240878	0.470584	0.311234	0.352207	0.4833				0.485336	0.168922	0.413889	0.471122	0.452737	0.23454	0.461874	0.221374					0.229207
N-acylneuraminate_cytidylyltransferase
ATP_phosphoribosyltransferase																						0.28186				0.466702			0.631037		0.321784		0.489047			0.741551	0.277131
NAD(P)H_dehydrogenase_(quinone)	1.17339	1.1578	1.50157	1.34929	0.444141	0.839599	1.20545	2.21666	1.99921	0.486884	0.409414	1.43392	0.912617	1.30975	0.794411	1.12066	0.583151	1.36738	1.56534	1.35077		1.95892	0.7866	0.752142	1.1511	1.20439	3.77851	1.03745	0.807141	1.53519	2.26858	2.18384	2.7923	3.86841	0.358958	0.948495	2.45261	0.705738	1.56849	1.88825	1.10687	1.14874	0.683436	0.657971	0.765027	0.487064	2.10887	3.16537	1.47753
PrkA_family_serine_protein_kinase						0.335839	0.274659	0.282978	0.113431			0.253045	0.132744		0.115551		0.23326	0.136738	0.0707498			0.112744		0.141914				0.168585									0.110852		0.11727	0.108676		0.181815							0.104789
Phosphoribosylglycinamide_formyltransferase_2					0.313511						0.91516						0.445315													0.469086			0.520598									0.851224
Hydrogenase-2_large_chain_precursor
Fructose-1,6-bisphosphatase_class_1				0.353085	0.822967	0.274778	0.427247	0.282978	0.255219		0.602079	0.253045	0.630536	0.298423	0.404428	0.392231		0.30766	0.247624	0.17492		0.704649	0.400451	0.539271	0.402885	0.572086		0.233425	0.733764		0.450497	0.2828		0.399689	0.401189	0.48287	0.387983	0.239684	0.557034	0.244522			0.56283	0.541859	0.250373	0.257858			0.188621
Pyruvate_dehydrogenase_[ubiquinone]		0.107203				0.152654		0.251536	0.382828			0.506091				0.140082	0.222657	0.478583	0.185718	0.155484		0.295953	0.143018	0.298018				0.207489	0.146753					0.328316			0.221705		0.732939	0.217353	0.373569	0.231401	0.321617	0.193521				0.257425	0.241015
Putative_selenoprotein_YdfZ									2.99173					3.49818					3.21911	2.09904		1.62069	1.6161				4.89961	2.73626		2.99931	3.39482	3.31504	3.32867	5.05321	1.19301	3.63877	1.56579	2.80963	3.1663	2.86634			2.27142	2.22549
Imidazole_glycerol_phosphate_synthase_subunit_HisF							0.762941																			0.797909			0.337531
Branched-chain-amino-acid_aminotransferase					0.248196		0.289918																							0.27008
nucleotide_sugar_dehydrogenase							0.335694						0.365047				0.23326			0.213791							0.304496			0.312724									0.322493								0.270368
Phosphoribosylaminoimidazole-succinocarboxamide_synthase				0.693561	1.21486		0.595094	0.613118	0.779835	0.558484	1.69786				0.361096			0.666598	0.221093			1.02879	0.557771			0.587141	0.539788	0.324202	0.572336						0.26394	1.25891	0.76211	0.332895
Glyceraldehyde-3-phosphate_dehydrogenase	0.415884	0.557458	0.853408	0.226983		0.610617	0.427247	0.440187	0.737299	0.257762		0.393626	0.298675		0.577754	0.392231		0.478583	0.459873	0.505324		0.267767					0.899646	0.674339			0.643568			0.570984		0.310417	0.387983	0.239684		0.706396	1.09303						1.01195	1.0583	0.544904
Phosphoenolpyruvate_synthase	0.103971	0.203687		0.718781	0.600896	0.778537	0.625612	0.896096	0.808193	0.730325	0.553913	0.646672	0.448012	0.679741	0.592197	0.518305	0.339288	0.974258	0.362592	0.310969		0.8033	0.386149	0.326401	0.215831	1.20439	0.318336	0.414978	0.909867	0.454871	0.370052	0.644155		0.728004	0.390631	0.551852	0.637401	0.253	0.469081	0.366782	0.442748	0.190079	0.221112	0.212873	0.264282	0.214881	0.115872	0.219288	0.241015
Pyruvate_kinase_II	0.282207	0.278729		0.327865	0.339637	0.519025	0.64087	0.943259	0.595511	0.988087	0.505746	0.716962	0.431419	1.14395	0.86663	0.364214	0.275671	0.717874	0.610217	0.670526		0.845579	1.14414	0.851481	0.273386	0.632305	0.705876	0.661371	0.616362	0.369583	1.11015	1.08407	0.804561	0.728004	1.20357	1.03472	0.706684	0.452737	0.879527	0.692811	0.70563	0.495859		0.36769	0.472926	0.601668	0.0926976	0.324164	0.440115
Aromatic-amino-acid_aminotransferase																				0.145767				0.21287			0.207611
Heat_shock_protein_F84.1	0.549561	2.37992	0.453711	2.20678	0.600896	1.17544	1.73951	1.21052	1.71564	1.53225	1.05966	1.08247	2.00776	2.12212	1.18439	1.41483	1.43137	1.40156	1.87487	2.06017		2.46627	1.83063	1.61781	1.26621	2.03241	2.80966	2.74923	1.87844	3.31203	2.17204	2.23098	1.90886	1.72723	1.9426	1.32789	1.21938	1.99737	4.61752	1.64373	1.30057	0.999982	1.64829	1.70298	1.14059	1.0171	0.594809	0.400438	2.12722
Aspartate_ammonia-lyase	0.178236	0.353771		0.983595	0.888281	1.03805	0.885012	0.786049	1.57385	0.830566		1.39175	0.680315	0.547109	0.722192	0.812478	0.530137	1.16227	1.3354	1.205		0.577812	0.715091	0.581845	1.59715	1.49043	0.941168	0.648403	0.997919	0.582803	0.933173	0.911243	0.520598	1.11342	0.823493	0.70706	1.89835	1.17179	0.732939	1.19544	0.567271	0.338837			0.570293	0.472739	0.146771	0.552986	0.345804
Coenzyme_A_disulfide_reductase																	0.11663	0.188015
Putative_acetyltransferase_EpsM
Bifunctional_protein_HldE		0.364492		0.428747	0.444141	0.183185	0.183106	0.298699	0.170146	0.386643	0.963327	0.267103	0.448012	0.447634	0.173326	0.168099	0.360493	0.717874	0.371436	0.495607		0.591905	0.600676	0.723759	0.388496	0.286043	0.166089	0.350138	0.176103	0.27008	0.19307	0.298511	0.189308	0.271217	0.358958	0.586342	0.374127	0.359527	0.175905	0.461874	0.47042	0.157022	0.38192	0.657971	0.709389	0.601668	0.146771	0.181151	0.440115
Alkyl_hydroperoxide_reductase_subunit_F				0.378306	0.48333	0.351105	0.564576	0.172931		0.243442	0.276956	0.238987	0.497791	0.613425	0.332208	0.154091	0.180247	0.290568	0.389124	0.223509		0.324139	0.62928	0.326401	0.244609	0.451647	0.415221	0.298266	0.161428	0.980816	1.11015	0.816977	0.946542	0.856475	0.274498	0.396643	0.235561	0.492685	0.439763	0.502628	0.23521	0.140493	0.221112	0.212873	0.417288	0.429763	0.0849728		0.115268
Phosphoserine_aminotransferase	0.237648				0.744589	0.381636	0.869753	0.393024	0.354471	0.501204	0.421455	0.646672	0.76328	0.762636	0.231101		0.265068	0.427306	0.30953	0.553913		0.352324	0.500563	0.496697	0.23022	0.376372	0.788921	0.596531	0.366882	1.16561	0.257427	0.895532	0.252411	0.813652	0.485649	1.18993	0.221705	0.466053	0.366469	0.339613	0.221374	0.289251		0.677324	0.222553	0.229207	0.123597	0.238356
Glucokinase		0.203687					0.289918			0.272082	0.22879		0.315268		0.418871			0.324753	0.168031						0.273386	0.436592									0.200594	0.327662	0.263274		0.278517
Seventeen_kilodalton_protein	0.579267	0.418094	0.691369	0.807052	0.509456	0.595352	0.595094	0.613118	0.907445	0.558484	0.469622	0.548265	0.647129	0.646583	0.56331	0.546322	0.678575	0.666598	0.565998	0.621938		0.549626	0.557771	0.553463	0.561162	0.587141	0.539788	1.219	0.572336	0.554374	1.02971	0.612733	1.00965	0.556709	0.675686	0.672569		0.519316	0.571692		0.539599	0.528916				0.558691	0.494387	0.610192	0.408678
Transcriptional_regulatory_protein_PhoP					0.770715		1.20545				0.951285		0.696908							0.573349		0.591905		0.368975		0.888238	0.58131	0.33717	1.15935	0.597018	0.418319			0.599533	0.274498			0.785632	0.864868				0.844245
Glutamine--fructose-6-phosphate_aminotransferase_[isomerizing]		0.396653		0.315255	0.326574	0.656413	0.564576	0.581676	0.354471	0.529844	0.240832	0.210871	0.613943	0.712899	0.534422	0.434256	0.0954246	0.341845	0.707498	0.485889		0.8033	0.715091	1.24884	0.92088	0.466702	0.124566	0.324202	0.454934	0.213221	0.498765	0.487044	0.678355	0.128471	0.453977	0.534606	0.512692	0.492685	0.366469	0.421121	0.345897	0.1157	0.74374	0.716028	0.431197	0.444088	0.154496	0.133479	0.38772
Glutaminase_1												0.323336		0.513951					0.176874	0.194355							0.276814			0.440656	0.740103	0.518466		0.285492			0.277131		0.293176	0.271691	0.276718							0.295562
Small-conductance_mechanosensitive_channel		0.225127											0.348454									0.66237		0.298018		0.316153		0.272329											0.307834										0.356283
Bacterioferritin	0.906034			0.466577		2.45773	2.41089	2.48391	1.70146	1.71841	1.44499	0.520149	2.6217	1.98949	1.7477	2.2133	1.27233	2.05107	0.548311	0.592784		2.86087	1.25856	2.88084	1.26621	2.37867	2.18683	2.61955	1.76103	2.24593	1.96288	1.90104	1.89308	2.25539	0.644013	0.638078	2.81288	0.492685	0.894185		0.843989	0.991717	1.76889	1.70298		0.530041		0.839014
Formate_acetyltransferase_1	0.490149	1.17924	0.4105	0.66834	0.248196	0.90066	2.05994	1.54066	2.26861	2.5633	0.710453	2.5164	1.77546	2.07238	2.88877	0.896528	1.01786	1.67504	3.05993	3.54699		1.45158	1.27286	1.17788	0.762604	1.74637	1.13494	2.07489	1.21805	1.46412	2.15595	2.121	1.6249	1.92707	2.9139	2.87998	2.90987	2.66316	1.40724	3.17878	1.23139	1.32229	1.66839	1.60622	1.36314	1.53282	0.795654	0.724603	1.23651
Fumarate_hydratase_class_I,_anaerobic				0.138712	0.287385	0.244247		0.251536	0.496259	0.157521	0.337164	0.393626				0.224132		0.188015	0.30953	0.272098			0.15732	0.227062	0.23022	0.240878	0.152248			0.156362				0.157021	0.116134		0.221705	0.292948						0.212873	0.153005
Translation_initiation_factor_IF-1	1.45559	1.90822	1.05866	2.24461			1.49536	1.54066	1.38952	1.40337			1.62612				1.88729	3.04242	2.57352	2.82787		4.10106	2.54572	4.12968	2.5612	1.47538	1.35639	1.27087		1.39304	1.57674	1.53969	1.54602		1.87925	1.69005	1.35794	3.8749	2.60926	3.9531	2.46279	1.47105	3.57799	1.89651	1.36314		1.37501	1.6971	3.04937
Aerobic_glycerol-3-phosphate_dehydrogenase		0.182246		0.466577	0.22207	0.36637		0.471629	0.340292	0.529844		0.337394		0.18237	0.346652	0.630371		0.290568	0.61906	0.680244		0.52144	0.872411	1.26303	0.877714		0.622832	0.479818		0.99503	0.724014	0.267089	0.378617	0.756553	0.739032	0.396643	0.235561	0.319579	0.249199	0.326029			0.482426	0.580563	0.417288	0.243532			0.314368
Phosphoribosylamine--glycine_ligase					0.627022						0.264915															0.331208										0.379398
6-phosphofructokinase_isozyme_2			0.216053			0.488494	0.488282	0.911817	0.822372	0.458243		0.618555	0.962397	0.331581	0.418871	0.448264	0.614959	0.752059	0.512936	0.194355		1.26837		0.283827		1.11406	1.50864	0.414978	0.293506	0.625448	0.707925	0.691288	0.504823	0.827926	0.337843	0.758796	0.80368		0.425105	0.271691	0.608779	0.859488			0.278192	0.286508	0.448038
50S_ribosomal_protein_L14	1.33677	1.44725	2.0633	3.27865	0.692337	2.06083	1.37329	1.41489	1.91414	1.93321	1.08374	1.26523	2.24006	1.49211	1.94992	1.89111	2.75671	1.5383	3.99736	4.39243		2.69176	2.73165	1.91583	1.29499	2.03241	1.24566	2.4769	1.32078		0.852727	2.121	2.12972		4.77203	1.55208	3.6027	2.54332	1.31929	3.53198	2.64265	1.57848	1.8091	2.61253	2.65673	1.93393	2.00845	1.28712	2.72452
Bifunctional_purine_biosynthesis_protein_PurH				0.138712	1.14954		0.2594				0.722495		0.182523									0.52144	0.328942			0.255933										1.69005	0.235561							0.212873
PTS-dependent_dihydroxyacetone_kinase,_phosphotransferase_subunit_DhaM					0.248196		0.5188			0.171841	0.710453		0.315268	0.431055					0.300686	0.252662		0.366417	0.371847			0.180659	0.58131	0.155617		0.27008	0.418319	0.534177	0.299738	0.599533	0.126691	0.327662			0.381128	0.258106			0.38192	0.503155	0.264282	0.171905
Hydrogenase_isoenzymes_nickel_incorporation_protein_HypB															0.303321
Anaerobic_ribonucleoside-triphosphate_reductase																																			0.0844608			0.106526		0.108676
PTS-dependent_dihydroxyacetone_kinase,_dihydroxyacetone-binding_subunit_DhaK					0.339637		0.564576	0.267257	0.24104	0.243442	0.879035	0.36551	0.431419	0.994743	0.245545			0.290568	0.424499	0.252662		0.676463	0.529167	0.52508			1.01037	0.33717	0.24948	0.682307	0.965352	0.942666	1.15163	1.24189	0.179479	0.448379		0.639159		0.502628	0.359733		0.964852	0.928901		0.243532
Biopolymer_transport_protein_ExbB		0.30017												0.464214										0.638611							0.450497	0.439911	0.44172					0.372842				0.231401					0.216294		0.29341
NADH_dehydrogenase		0.31089		0.264814		0.213716	0.320435	0.220094	0.198504	0.300722			0.232303	0.480793	0.202214	0.294173		0.239291	0.256468	0.281815		0.408696	0.414753	0.652802	0.661883	0.210768			0.205454		0.225249	0.219955	0.33129		0.485649	0.362153	0.290987	0.279632	0.205223	0.393952	0.290553	0.239665			0.292101	0.300834			0.220057
Xaa-Pro_aminopeptidase
Oligopeptidase_A	0.178236	0.182246		0.403526	0.287385	0.564821	0.396729	0.581676	0.680583	0.601445	0.313081	0.674788	0.282082	0.281844	0.462203	0.434256	0.275671	0.717874	0.176874	0.34984		0.591905	0.529167	0.241253	0.244609	0.481756	0.58131	0.40201	0.381557	0.852883	0.418319	0.267089	0.347065	0.456787	0.506765	0.448379	0.581975	0.492685	0.322493	0.353198	0.23521	0.214872	0.241213	0.154817	0.361649	0.444088	0.131322	0.295562	0.230536
Phosphate-binding_protein_PstS_precursor											0.325123
Glutamine_synthetase				0.517018	0.339637	0.183185		0.408745		0.372323	0.313081	0.267103	0.199117	0.315002	0.37554	0.266157		0.324753	0.362592	0.330404		0.366417	0.271734	0.269636	0.273386	0.180659		0.33717		0.170577	0.19307				0.52788	0.327662		0.253	0.175905			0.0991717						0.114411	0.1991
Propanediol_utilization_protein_PduA
Quinone_oxidoreductase_2
Carbamoyl-phosphate_synthase_large_chain				0.063051	0.770715	0.122123	0.167847	0.267257	0.155967	0.128881	0.662287		0.282082		0.115551	0.112066		0.393122	0.0442186			0.197302	0.47196	0.198679		0.210768		0.259361	0.161428						0.0844608	0.137963	0.0692827	0.106526		0.108676	0.0691794
(Dimethylallyl)adenosine_tRNA_methylthiotransferase_MiaB				0.226983		0.274778		0.282978	0.354471	0.257762	0.144499	0.449858	0.199117	0.414476	0.361096	0.448264		0.205107	0.353749	0.310969		0.352324	0.357545	0.354784	0.258998				0.176103		0.40223	0.188533	0.189308		0.601783	0.431134	0.166279	0.426106		0.163014	0.166031		0.643234	0.928901	0.166915
L-lactate_dehydrogenase_[cytochrome]						0.793802		0.990422	1.44624			0.323336						1.50412					0.901014	0.73795	1.26621	0.481756									0.548995	0.396643		0.199737							0.208644	0.458414
Histidinol_dehydrogenase							0.335694						0.232303													0.451647			0.205454
2-hydroxy-3-oxopropionate_reductase				1.22319		2.13716		2.57824	2.32533		0.252873					1.10665	0.222657	2.80313	0.185718	0.330404			0.486262			1.18934	0.470584							0.485336	0.496207						0.47042	0.280987						0.200219
Protein-export_protein_SecB		0.707543		0.504408	0.862156	0.610617	0.610353	0.628839	0.935802	0.945127	0.794744	0.927833	0.663722	0.663162	0.953293	0.56033	0.424109	0.68369	0.583685	0.388711		0.930137	0.94392	0.567654	0.57555	0.602196	0.553628	0.518723	0.968569	0.568589	0.643568	0.628444	0.631028	0.570984	0.422304		0.554262	0.878843	0.586351	0.896579			0.804043	0.774084	0.556384				0.691609
Acetyl-coenzyme_A_synthetase	0.133677		0.0972237	0.113492	0.117567	0.351105		0.628839	0.567153	0.658725		0.477975			0.852187	0.47628	0.307479	0.786243																	0.0950184	0.689814	0.318701				0.63645	0.47933					0.139046	0.276493	0.136226
dTDP-glucose_4,6-dehydratase					0.326574				0.354471			0.224929					0.169644		0.300686	0.330404		0.225488	0.228829																			0.132229
30S_ribosomal_protein_S2	1.39618	4.57759	1.84725	4.07309	2.23377	4.24379	2.60926	3.19136	2.42458	3.98099	3.34756	2.85379	1.55975	1.55843	3.45208	4.52466	3.42468	2.92277	8.18928	8.99866		3.91785	3.9759	2.88084	3.43891	3.59812	1.61936	3.60512	3.50739	1.33618	2.75125	3.18935	2.69765	1.34181	7.62259	1.62106	3.31171	3.18248	1.37793	3.2467	2.36594	3.52886	1.48748	1.43206	1.3075	2.04854	2.49511	1.63036	5.84724
tol-pal_system_protein_YbgF																															0.5953
30S_ribosomal_protein_S19	4.32223	4.43822	4.47229	2.49682	1.659	4.44224	3.02125	3.11275	1.80071	1.81865	2.38423	1.78538	3.28542	1.21027	1.83437	2.77363	4.38953	2.17072	5.09398	5.59744		2.79041	2.83176	1.8023	1.82737	1.91197	1.01037	3.77371	1.86376	1.03767	2.04333	1.99531	1.15163	1.04205	4.37085	1.25891	1.75978	2.63653	1.07009	2.68974	4.02624	4.76024	3.98001	2.45772		1.81933	4.44948	3.94718	3.04937
2-dehydro-3-deoxyphosphooctonate_aldolase				0.428747	0.444141		0.320435	0.534513	0.48208	0.486884		0.477975	0.348454	0.563688		0.47628	0.65737	0.581136	0.300686	0.204073		0.66237	0.300338	0.298018		0.511866	0.650513	0.440914	0.49896	0.298509	0.337873	0.329933	0.33129	0.485336	0.22171		0.471122	0.452737		0.285275	0.290553	0.512387	0.94475	0.909549			0.162221	0.200219
L-serine_dehydratase_2		0.214407		0.252204	0.169819	0.198451	0.427247	0.31442	0.283576	0.186161		0.393626	0.21571			0.182107	0.137836	0.222199	0.327218	0.194355		0.28186	0.400451	0.283827	0.517995			0.168585	0.190779						0.253382	0.413889	0.277131	0.173105		0.176599	0.179866	0.107436							0.209578
Rhodococcus_equi_virulence-associated_protein																																	0.694131
UDP-glucose_6-dehydrogenase					0.535581					1.41769	1.3607				1.06884													0.298266				0.801266			1.36193	1.4831	0.207848								1.0154	0.730597
NADH-quinone_oxidoreductase_subunit_C/D		0.32161		0.605289	0.326574	0.457963	0.64087	0.471629	0.510438	0.515524	0.577996	0.674788	0.59735	0.232107	0.519978	0.504297	0.201452	0.717874	0.265312	0.291533		0.197302	0.200225	0.596037	0.431663	0.376372	0.124566	0.181553	0.366882	0.199006	0.225249	0.219955	0.141981	0.199844	0.580668	0.724305		0.332895	0.131929	0.258106	0.193702	0.247929	0.38192	0.270929	0.264282	0.358136	0.19312	0.181151	0.1991
cAMP_regulatory_protein		0.493136		0.567459	2.50809	0.686944	0.427247		1.744	1.01673	0.782703	0.913775		1.17711	1.25661	0.630371	0.296877	0.769151	0.627904	1.19529		0.394603	0.400451	0.652802	0.647494	0.692525		0.920733	0.410908		0.740103	0.706999	0.725682		1.29858	1.12095	1.20552	0.599211	1.04077	0.380367	0.387405	0.53718	0.56283	0.541859		0.401112			0.48203
Triosephosphate_isomerase		0.418094		0.491798	1.5153	0.381636	0.839235	0.613118	1.03505	0.787606	0.662287	0.773194	0.414826	0.911848	0.794411	0.546322		0.666598	0.645591	0.903753		1.63479	1.33007	1.03597	0.561162	0.587141	1.60552	0.505755	0.366882	1.03767	0.884906	0.86411	0.615252	1.32754	0.981857	0.431134	0.76211	0.519316		0.529797	0.539599	0.454537				0.358136		0.696	0.97454
Aspartate-semialdehyde_dehydrogenase						0.381636	0.244141	0.251536				0.224929	0.265489	0.265265				0.427306	0.397967	0.242944		0.634184	0.228829			0.240878	0.484425	0.324202		0.355368	0.917084	0.549888	0.252411	0.813652	0.475092	0.431134	0.221705	0.213053		0.475459	0.345897							0.152548
Anaerobic_glycerol-3-phosphate_dehydrogenase_subunit_B											0.168582									0.155484			0.31464											0.228393			0.346414
N-acetylglucosamine-6-phosphate_deacetylase				0.315255	0.209007	0.946457	0.656129	0.393024	0.226861		0.409414		0.414826				0.169644	1.05972	0.265312	0.155484						0.933403	0.346018	0.207489	0.396233	0.611233	0.40223	0.471333	0.473271	0.228393		0.465625			0.630327		0.345897
Xanthine_phosphoribosyltransferase		0.439534		0.857493	0.888281				0.581332	0.587124	0.818828	0.576381		0.679741	0.592197					0.981495					0.589939	0.61725	0.567469		0.601687	0.582803	0.659657	0.644155	0.646804	0.970672					1.48054			0.834695	0.824144	0.793436					0.429636
Lactaldehyde_reductase																														0.639662
Glutamate-1-semialdehyde_2,1-aminomutase	0.207942	0.235848	0.237658	1.18536	1.22792	0.748006	1.43433	0.770328	0.83655	0.558484	1.13191	0.421742	1.16151	0.812374	0.317764	0.826487	0.413507	0.512767	0.716341	0.680244		0.422789	0.843807	1.1495	0.561162	0.888238	0.678195	1.05041	0.719089	0.426442	0.949263	1.09978	0.773009	0.556709	0.739032	0.379398	0.304844	0.519316	0.322493	0.190183	0.677958	0.487594	0.603032	0.425746	0.417288	0.200556	0.378515	0.209753	0.408678
Catalase-peroxidase		0.128644	0.0864211	0.264814	0.457204	0.70221	0.457765	0.455908	0.226861	1.08833	0.481663	0.562323	0.497791	0.497372	0.909962	0.420247	0.222657	0.512767	0.734029	0.738551		0.8033	0.757996	0.425741	0.302164	0.692525	0.553628	0.453882	0.440258	0.668092	0.563122	0.471333	0.33129	0.499611	1.19301	0.603588	0.484979	0.838896	0.586351	1.96976	0.567271	0.380158	0.160809	0.232225	0.556384	0.816549	0.231744	0.333699	0.220057
Cytidylate_kinase				0.542238	0.561707	0.656413	0.656129		0.609689	0.873527	0.325123	1.15276		0.447634	0.621085	0.378223	0.286274	0.734967	0.539467	0.796858							0.373699				0.691835	0.675577	0.425944	0.613807	0.865723			0.359527	0.894185						0.375559				0.450594
Glutathione_synthetase					0.679274	0.793802	0.274659	0.282978			0.963327	0.253045	0.481198			0.252148		0.30766	0.459873	0.631655		0.563719	0.572072	0.567654		0.270988	0.899646	0.376074	0.264155	0.739165	0.289606		0.283963	1.14197	0.422304	0.500115		0.532632		0.244522	0.249046		0.361819	0.348338
Beta-lactamase_CTX-M-1_precursor		1.02915	0.356487	0.983595		0.931191								1.59159								1.93074															0.290987										0.602534		1.43561
Riboflavin_synthase							0.701906										0.307479									0.692525	0.401381		0.425583	0.412227				0.413963				0.386158										0.276493
putative_lipoprotein_YbjP_precursor					0.470267	0.549555	0.839235	1.83935	0.510438	0.787606	0.433497		1.54315					1.00844				0.831486		1.66039	0.791382	0.541976	0.498266			0.838668	0.788371		0.773009	1.22761					1.36327			0.297515							0.377241
Aldehyde_dehydrogenase_B	0.252501	0.257288	0.259263			0.473228		0.48735	0.340292			0.4358				0.434256	0.180247	0.52986																			0.429553			0.14943	1.10687	0.371894					0.95015	0.505315	0.178142
Mannose-1-phosphate_guanylyltransferase_1				0.517018		0.290043	0.183106			0.701685	0.493705		0.199117		0.592197	0.462272			0.106125	0.116613			0.257433								0.643568	0.518466			0.432861	0.569097	0.36027				0.166031				0.361649	0.472739
Cysteine_desulfurase	0.326766	0.750424	0.421303	1.53844	0.770715	1.64867	1.44959	1.69787	1.16266	1.00241	0.590037	1.15276	1.55975	1.16053	0.56331	1.51289	0.869424	1.60667	1.07893	1.04952		1.52204	1.74482	1.34818	1.35254	1.62593	1.30103	0.907765	1.58493	0.99503	1.52847	1.09978	1.1043	0.842201	1.28803	0.517361	0.969958	0.785632	1.02611	0.950917	0.816317	0.776845	0.984953	1.35465	1.14059	0.558691	0.378515	0.896219	0.859272
Ribosomal_protein_S12_methylthiotransferase_RimO		0.139365		0.163933		0.198451	0.305176		0.184325	0.186161			0.21571	0.215528		0.280165	0.212055	0.341845	0.114968	0.194355		0.493254	0.386149	0.283827	0.287775	0.195714		0.259361	0.293506		0.321784	0.204244	0.315514		0.285055	0.344907	0.180135	0.359527		0.366782	0.276718	0.223136	0.402021	0.387042	0.278192				0.136226
Dihydrofolate_reductase
Glycerol-3-phosphate_cytidylyltransferase
Hydrogenase_isoenzymes_formation_protein_HypE
Thiamine-monophosphate_kinase
putative_9-O-acetyl-N-acetylneuraminic_acid_deacetylase_precursor
Adenylosuccinate_synthetase		0.493136		1.12231	1.67206	1.35862	2.18201	2.2481	2.75069	2.26258	1.2162	2.01031	1.6759	1.89001	2.06547	1.59694	0.816411	2.52965	1.132	1.10783		1.08516	1.44448	2.49768	2.28781	1.71626	1.57784	0.726212	2.09857	2.26014	2.55818	2.24669	1.79843	1.44173	1.50974	2.20741	1.23323	1.02532	1.12873	0.760734	0.40124	0.545445	1.54778	1.49011	0.514655	0.945478		0.352767	0.58682
NADP-dependent_3-hydroxy_acid_dehydrogenase_YdfG				0.302645		0.595352	0.366212	0.377303	0.552974	0.343683	0.662287	0.534207	0.398233				0.413507	0.410214	0.344905	0.534478		0.338232	0.343243	0.553463			0.332177	0.505755	0.352207			0.377066		0.34259	0.57011		0.332557	0.719053			0.332061	0.322308	0.783942	0.754732	0.33383	0.34381	0.301267	0.371836
NAD-dependent_malic_enzyme		0.160805		0.126102	0.13063	0.152654	0.167847		0.141788		0.120416	0.29522						0.170922	0.185718	0.204073		0.38051	0.300338	0.141914		0.165604		0.272329	0.220129			0.157111	0.157757	0.385414	0.158364			0.279632	0.146588	0.135845			0.201011	0.193521		0.143254		0.200219	0.104789
30S_ribosomal_protein_S7	3.28252	5.6389	6.91369	5.42238	4.55897	5.32763	6.56129	5.48662	4.94841	6.15765	5.17788	4.90627	3.66706	3.66397	5.0409	6.02355	3.70036	7.34967	5.65998	6.21938		6.05998	6.14978	4.95278	5.02168	5.25416	4.83041	3.63106	6.31037	6.11233	3.55571	2.70231	2.71342	4.98183	4.53977	2.2419	5.95831	5.7258	4.10446	3.80367	3.87405	5.28916	3.45738	2.51577	3.89468	4.01112	4.94387	6.10192	5.51191
NADH-quinone_oxidoreductase_subunit_F		0.214407		0.353085	0.261259	0.549555	0.549318	0.565955	0.623868	0.400963	0.52983	0.618555	0.464605	0.331581	0.288877	0.392231	0.137836	0.478583	0.176874	0.194355		0.507347	0.514865	0.752142	0.633105	0.948458	0.179929	0.168585	0.190779	0.51173	0.579211	0.439911	0.315514		0.211152		0.180135	0.173105		0.176599				0.251577	0.389468	0.18623	0.100422	0.123945	0.377241
Recombinase_A	0.252501	0.396653	0.291671	0.340475	0.3527	0.259512	0.2594	0.581676	0.680583	0.386643	0.445539	0.379568	0.365047		0.389984	0.378223	0.286274	0.632413	0.327218	0.26238		0.239581	0.529167	0.383167	0.388496	0.406482		0.350138	0.396233			0.267089	0.268187	0.385414	0.390631	0.293171	0.374127	0.226369	0.249199	0.230937	0.23521	0.30578	0.341718	0.522507	0.66766	0.386786	0.20857	0.162082
Iron_uptake_system_component_EfeO_precursor						0.244247											0.169644	0.273476				0.338232				0.828019			0.49896	0.341153				0.628082		0.586342		0.346211
26_kDa_periplasmic_immunogenic_protein_precursor														0.795795																	0.900995	0.392777	0.757234
Shikimate_kinase_1		0.61106			0.457204						0.421455	0.492033		0.580267			0.371096		0.504092	0.553913		0.8033	0.500563	0.808907				0.453882	0.513635		0.917084	0.549888	0.55215		0.865723	0.603588		1.0919			0.484256	0.289251	0.703538	0.677324			0.440314	0.772274	0.859272
Molybdate-binding_periplasmic_protein_precursor							1.09864	0.597397	0.538795	0.544164	0.866994		1.1947	1.52527	0.548866	0.336198		0.410214				0.338232		0.766333	0.34533	1.38505	1.564		1.67298	1.60626	1.15842	0.848399	0.378617	1.61303		0.93125	0.332557
Elongation_factor_4		0.214407		0.189153	0.117567	0.228981	0.228882	0.235815	0.283576	0.214802	0.108374		0.331861	0.248686				0.256384	0.176874	0.145767		0.211395	0.214527	0.21287	0.215831	0.376372			0.132078		0.40223	0.235666	0.394393		0.211152	0.25868	0.124709	0.266316	0.131929	0.122261	0.124523		0.18091	0.174169		0.128929			0.261973
NADH-quinone_oxidoreductase_subunit_G		0.0643221		0.340475	0.3527	0.244247	0.198365	0.31442	0.382828	0.0859206	0.325123	0.4358	0.265489		0.18777	0.182107	0.137836	0.15383	0.344905	0.466453		0.38051	0.386149	0.496697	0.388496	0.0903293		0.259361	0.234805		0.0965352			0.128471	0.369516	0.413889	0.332557	0.466053	0.0879527	0.366782	0.276718	0.0743788	0.261314	0.251577	0.431197	0.286508	0.0463488	0.123945	0.136226
GTP-binding_protein_Obg		0.160805		0.290034		0.351105	0.488282	0.503071	0.326113	0.329362		0.449858	0.530977	0.248686	0.216658	0.448264	0.339288	0.546952	0.282999	0.223509		0.324139	0.214527	0.454123	0.215831	0.481756	0.318336	0.414978	0.337531	0.213221	0.370052	0.502755	0.362841	0.214119	0.242825	0.25868	0.443409	0.199737	0.469081	0.312444	0.567271	0.338837	0.462325	0.445098	0.208644	0.214881	0.316717	0.143014	0.157184
Glyoxylate/hydroxypyruvate_reductase_B					0.235133			0.282978	0.411186			0.407684	0.298675			0.252148		0.30766				0.408696	0.257433			0.270988			0.264155							0.310417	0.249418	0.239684								0.257858
50S_ribosomal_protein_L6	3.66869	3.99869	7.06492	4.7036	2.5734	5.694	4.65394	4.7949	2.79323	2.82106	4.49151	2.16494	1.427	3.26607	1.70437	4.27252	2.08874	3.36717	5.78379	6.35542		2.77632	4.36205	3.50526	3.55402	2.31845	2.72662	1.99708	2.89103	2.18907	3.16957	3.09509	3.8966	2.19829	3.22007	5.25984	9.06218	2.05063	2.25745	3.35538	2.13073	4.51231	2.37193	3.81236	4.24242	6.48942	7.17634	6.2354	4.74695
Phage_shock_protein_A		1.35076	0.853408	0.327865		0.90066	0.90027	0.927538	2.18354	1.13129	0.313081	1.11059	1.31085		0.606641	1.76504	1.07088	1.00844	0.229937			0.591905		0.596037		1.18934		0.33717	0.616362									0.785632		1.37204	1.09303	0.834695					0.973325	0.400438	1.32034
putative_L,D-transpeptidase_YnhG_precursor																0.252148			0.159187											0.255865		0.2828	0.283963						0.263858				0.361819	0.348338
Transaldolase							1.48011	1.80791	1.63056				1.60953	1.3429				1.38447	3.54633	1.95327
Phosphoglycerate_kinase	1.82692	2.12263	2.92751	3.0895	2.88691	2.13716	2.70081	3.11275	3.13352	3.88075	3.26327	3.44423	2.04094	2.32107	3.19209	3.43202	5.0363	3.77739	4.20077	2.90561		3.45278	3.87579	2.80989	2.27342	2.37867	3.75083	3.87745	2.31869	3.48261	1.72154	1.46113	2.2086	3.86841	3.82185	1.60382	2.45261	3.26237	2.31609	3.68141	4.13693	3.58671	1.8694	1.79975	2.462	2.5356	2.79638	4.52877	2.31584
putative_oxidoreductase_YghA			0.356487			0.70221		0.330141	0.297755							0.462272	0.487726	0.358937	0.185718								0.456743										0.290987		0.674304		0.63645	0.628088					0.594809	0.438575
Threonine_synthase					0.378826	0.213716	0.442506	0.455908		0.200482		0.196813	0.348454	0.232107		0.196115		0.239291	0.185718					0.198679		0.210768	0.525947	0.181553	0.205454		0.337873	0.455622	0.22086	0.199844	0.147806					0.190183	0.193702	0.1157			0.194734
Glycine_dehydrogenase_[decarboxylating]				0.239594	0.209007	0.183185	0.0915529	0.251536	0.226861	0.171841	0.276956	0.168697	0.38164		0.086663	0.126074		0.512767	0.203406	0.155484		0.422789	0.271734	0.127722	0.0863325	0.346262		0.155617	0.132078	0.184791					0.316728	0.362153	0.318701	0.213053	0.190564	0.163014	0.0830153	0.132229			0.166915	0.272183		0.0572055
Ribosomal_RNA_large_subunit_methyltransferase_K/L					0.104504		0.122071						0.199117	0.132632					0.106125			0.112744	0.114414								0.128714									0.163014				0.232225
30S_ribosomal_protein_S15		1.40437		0.945764	0.979722	1.14491	1.14441	1.17907	1.06341		0.903119	1.05436	1.24448			1.05062	0.795205		2.6708	4.19808				1.06435				0.972605							6.35567				1.80303			1.08262	2.47243	1.45141			1.01195	1.24899	1.37274
Thioredoxin-1		2.55144	0.680566	4.18658	3.10899	2.5188	3.6316	3.74159	2.33951	1.54657	2.8659	2.31958	2.73785	1.79054	3.43763	3.33396	1.74945	2.82022	2.93611	1.60343		3.35413	2.3598	1.53267	2.37414	3.59812	2.28372	2.13973	4.87219	1.53519	1.73763	1.6968	2.60299	1.54166	3.50512	4.1044	3.29786	1.43811	2.4187	1.46713	3.29294	1.96691	2.17092	2.09003	3.31048	3.40945	1.27459	0.600658	2.49398
Sensor_protein_PhoQ					0.104504		0.183106				0.192665		0.132744							0.0777422		0.112744		0.113531		0.180659			0.176103	0.113718	0.128714							0.15979	0.175905				0.160809
50S_ribosomal_protein_L5	4.82723	5.01712	3.51086	5.90157	5.12068	5.98405	8.49916	7.35742	4.60812	6.70181	3.91351	6.57918	5.39274	5.38819	5.66199	4.55268	5.90572	5.55498	6.87157	7.55071		7.84979	7.96611	4.61219	4.67635	5.90152	4.49823	8.54596	5.75271	4.61978	5.22899	5.10611	5.1271	3.11186	6.95746	6.76018	7.7181	7.4169	6.86031	6.35756	5.42366	4.60322	7.87962	7.58602	5.45256	5.61557	2.07025	5.31058	4.90414
Cysteine_synthase_A	2.36163	1.71526	0.896619	1.7276	4.37609	1.49601	1.77002	2.12233	1.91414	1.66113	3.60043	2.19306	1.92479	2.65265	1.94992	1.37281	2.49164	1.70922	3.30755	2.90561		2.94543	1.93074	2.21385	0.964047	2.03241	5.20411	3.44951	1.73168	2.54443	3.73269	3.26791	2.82385	3.81132	2.75553	4.08715	2.52189	2.11721	2.99039	3.61349	4.13693	2.47103	2.71364	2.28355	2.1699	1.93393	1.57586	2.53611	1.87573
esterase_YqiA					0.418015																										0.514854
putative_phospholipid_ABC_transporter-binding_protein_MlaD					0.744589	0.53429	0.534059		0.496259				0.580757	0.945006											0.503606	0.526921					0.563122	0.549888	0.899215
Isocitrate_lyase	0.831769	0.396653	0.313276			0.442697		1.03758	1.41788	1.26017		0.29522			1.63215	0.518305	0.487726	1.3161						0.184488											0.22171		0.914532				1.96469	0.727259					0.679782	0.734137	0.38772
50S_ribosomal_protein_L16	1.69324	1.69381	1.70682	2.67336	1.48918	1.74026	3.23487	1.79219	2.24025	2.26258	1.37274	2.22118	3.51773	2.61949	2.28213	2.96975	3.78518	1.94852	1.87487	1.53541		2.22669	2.25969	2.24223	2.27342	2.37867	1.57784	2.74923	2.31869	1.62048	1.83417	2.48235	2.49256	1.6273	1.6681	0.793287	1.06695	2.1039	1.6711	2.87992	2.93321	4.68586	2.29152	2.20614	2.94883	1.6331	3.49161	1.50641	1.65567
Inner_membrane_protein_YebE		0.30017				0.427432		1.00614	0.638047	0.916487		0.393626		0.464214		0.630371	0.296877	1.0939										0.363106				0.439911			0.295613	0.48287	0.387983				0.387405							0.266959	0.29341
Histidinol-phosphate_aminotransferase																										0.391427
Cytidine_deaminase				0.580069						0.472564		0.463917		0.34816	0.664417		0.34989		0.406811	0.583066		0.845579	1.08694	1.07854	0.863325		0.290655	0.427946		0.653877			0.33129	0.299766	0.348401	0.793287		0.439421				0.272722
putative_HTH-type_transcriptional_regulator_YusO												0.463917						0.564044						0.468315											0.348401			0.719053
30S_ribosomal_protein_S17		0.857628		1.00882	1.04504	1.22123	1.22071	1.25768			0.963327		1.32744	1.32632	1.15551	1.12066	1.49499	1.36738	1.97215	0.777422		1.12744	1.14414	1.13531	1.1511	1.20439		1.03745	1.17402			1.25689	1.26206		1.48862	1.37963	1.10852	1.06526		1.91542	1.95086	1.84294			1.11277	1.14603	1.0892		0.838314
HTH-type_transcriptional_regulator_YjdC							0.473023									0.546322						0.436882
Integration_host_factor_subunit_alpha					0.862156	1.00752	1.00708	1.03758	0.935802	0.945127	2.10728	0.927833	1.09514	1.09422	0.953293	0.924544		1.12809	0.99934	0.641373		0.930137		0.936629	0.949658	0.993623	2.42212		0.968569	1.60626				1.61303	1.20357	1.13819		0.878843	1.65644	0.896579		0.545445		1.27724					0.691609
FMN-dependent_NADPH-azoreductase								0.534513	0.48208									0.581136	0.300686	0.52476		0.479161					0.747398								0.358958	0.586342			0.498398	0.461874					0.472926	0.487064
F-ATPase_gamma_subunit		0.353771		0.958375	1.47611	0.915926	1.15967	0.723165	0.850729	0.859206	0.722495	0.646672	1.26107	0.547109	1.09773	0.840495	0.34989	1.02553	0.83131	0.447018		0.845579	0.858109	1.07854	0.661883	0.903293	0.290655	0.272329	0.880517		0.530943	0.72271	0.520598		0.485649	0.569097	0.831393	0.612527	0.307834	0.44829	0.456584	0.272722			0.639841	0.859525	0.254918		0.628735
RNA_polymerase-associated_protein_RapA		0.0643221				0.198451	0.183106		0.127609			0.168697		0.298423	0.129995	0.294173	0.0954246	0.30766	0.1415	0.0583066		0.352324	0.214527	0.255444	0.129499	0.120439		0.0778084			0.19307	0.2828	0.283963		0.190037	0.206944	0.249418	0.199737		0.217353	0.124523	0.0743788	0.241213	0.290282	0.250373	0.171905			0.125747
Aminoglycoside_phosphotransferase											0.240832											0.436882													0.453977	0.344907	0.429553								0.598112	0.286508
Glucose-inhibited_division_protein_A						0.137389				0.128881		0.126523						0.15383				0.126837									0.144803		0.141981									0.198343
Lactaldehyde_dehydrogenase				0.151322	0.339637	0.183185		0.298699	0.368649	0.272082					0.173326	0.168099	0.201452	0.444398					0.171622			0.180659									0.348401		0.221705					0.157022			0.264282			0.476712
D-galactose/_D-glucose-binding_protein	0.415884		0.432105	0.819663	0.235133	1.45022	0.427247	1.24196	1.58803	0.572804	0.481663	1.5745	0.464605		0.577754	1.10665	0.424109	1.62376	0.159187			0.253674	0.572072	1.12112	0.748215	0.978568	0.553628		0.675063	0.739165				0.256943	1.00297	0.896759	0.387983		0.410446		0.249046	0.652881	0.804043	0.774084	0.723299	0.744922	0.40169	0.619726
Ferric_hydroxamate_uptake														0.215528								0.28186		0.113531							0.724014	0.455622	0.126206
Signal_recognition_particle_receptor_FtsY		0.246568			0.300448				0.170146											0.359558		0.169116	0.171622	0.354784			0.166089			0.326939					0.390631	0.206944		0.319579		0.502628		0.322308	0.643234	0.619267	0.319921	0.329485	0.17767		0.544904
Enoyl-[acyl-carrier-protein]_reductase_[NADH]_FabI	0.787209	1.72598	1.45836	1.13492	2.48196	1.06858	1.37329	0.833212	1.91414	1.00241	1.62561	1.26523	0.879431	1.16053	1.29995	1.26074	1.70704	1.5383	1.42384	1.56456		1.56432	1.5875	1.27722	1.59715	1.05384	0.733558	1.75069	1.02727	0.540159	1.44803	1.414	1.41981	0.542434	1.42528	2.7765	2.2309	2.53	1.02611	1.50788	1.86784	1.33055	1.8091	1.74169	1.54396	1.59012	1.24369	1.53501	1.68711
DnaK_suppressor_protein		0.428814									0.481663								0.742872	0.485889		0.916044	0.929618	0.567654			0.553628	0.648403						0.570984	0.348401		0.554262	0.532632								1.20334		0.31463	0.419157
Multidrug_resistance_protein_MdtN
NAD-dependent_protein_deacylase
S-formylglutathione_hydrolase_FrmB
putative_dimethyl_sulfoxide_reductase_chain_YnfF_precursor
Phosphoglucomutase	0.163383	0.385933		0.365696	0.992785	0.351105	0.350953	0.361583	0.96416	0.515524	0.710453	0.829427	0.182523	0.480793	0.635529	0.406239	0.11663	0.615321	0.45103	0.427582		0.507347	0.414753	0.62442	0.517995	0.541976	0.705876	0.376074	0.337531	0.625448	0.820549	0.361355	0.362841	0.628082	0.622898	0.396643	0.235561	0.386158	0.644986	0.393952	0.318225	0.190079	0.462325	0.445098	0.153005	0.200556	0.0849728	0.362301	0.303889
Adenylate_kinase	0.386178	0.825467	0.496921	1.24841	1.29323	0.625883	1.17493	0.911817	1.744	1.76137	1.48111	1.08247	0.962397	0.431055	1.42994	1.07864	1.04967	0.99135	1.89256	1.19529		0.577812	0.586374	0.581845	1.10793	1.15923	0.567469	1.45242	0.851166	0.824454	0.659657	1.20975	0.914991	0.585258	1.0452	1.00023	0.568118	0.545948	1.12873	1.04601	1.06536	1.23965	1.16586	1.12242	0.806756	0.587342	0.448038	1.06784	0.607778
Methionine_aminopeptidase				0.277424	0.470267					0.315042	0.602079		0.365047		0.332208		0.23326	0.376029	0.318374	0.641373		0.507347	0.514865	0.31221	0.316553	0.346262	0.304496	0.285297	0.322856	0.312724				0.513885	0.232267			0.292948	0.527716		0.304389	0.297515	0.723639	0.696676				0.209753	0.377241
Aspartate_carbamoyltransferase_regulatory_chain										0.587124	0.493705																1.35639												0.60101	0.556966
Anthranilate_phosphoribosyltransferase_2							0.808717		0.581332	0.415283			0.680315	0.480793		0.406239		0.905889		0.184638				0.269636		0.61725	0.401381			0.582803		0.455622		0.271217					0.982138			0.239665	0.582931	0.36769
Selenide,_water_dikinase				0.353085	0.653148	0.274778			0.255219	0.558484		0.548265		0.464214	0.56331				0.557154	0.485889			0.400451			0.421537	0.38754	0.233425	0.410908	0.255865		0.439911	0.283963	0.256943	0.665129	0.48287	0.540405	0.372842		0.380367				0.348338					0.188621
50S_ribosomal_protein_L15	1.17339	2.35848	1.26391	2.77424	1.03197	3.35839	4.4098	4.52764	2.32533	2.3485	0.565954	3.09278	2.72126	3.64739	1.68993	3.08181	1.24052	1.99979	4.18308	2.79872		1.64888	2.3455	2.32738	1.13671	2.469	1.61936	1.51726	1.71701	1.66312	3.53962	3.45644	3.47065	1.12769	3.92743	2.01771	4.00454	2.92948	1.15804	1.58939	2.26908	4.91727	0.94475	0.909549	2.28117	4.14005	3.6461	1.11551	3.89816
Fumarate_hydratase_class_I,_aerobic				0.529628	0.640085	0.53429	0.244141	0.660281	1.16266	0.501204	0.782703	0.688846			0.317764	0.490289		0.83752	0.1415	0.155484		0.155023	0.228829	0.496697	0.402885	0.526921	0.152248		0.322856					0.228393	0.369516	0.189699	0.152422	0.213053	0.161247			0.0909074			0.222553	0.15758		0.209753	0.167663
2-methylcitrate_synthase						0.488494		1.16335	0.737299							0.728429		1.26483						0.21287																	0.318225
General_stress_protein_18								0.927538	1.21938							0.826487	0.381699	0.615321																								0.710731					0.278093
Inner_membrane_protein_YlaC													0.630536										0.543469												0.401189					0.516212	0.525763				0.528564
Transcriptional_repressor_protein_KorB				0.617899										0.381318		0.378223																					0.374127
acetyl_coenzyme_A_synthetase_(ADP_forming),_alpha_domain						1.2365		1.25768	1.70146			0.688846		0.812374			1.28293	0.820428	0.433342								0.678195			1.15139	1.30322		0.773009				1.12238	0.639159	0.71828	0.665642	1.67414	1.88426					0.934701	1.15364
Outer_membrane_lipoprotein_SlyB_precursor	0.668385	0.804026	0.486119	0.945764	1.99863	1.14491	1.14441	0.707444	0.638047	0.644405	0.903119	0.632614	1.24448	0.746057	0.649973	0.630371	0.795205	0.769151	0.397967			1.55023	1.07264	1.06435	1.07916	2.31845	1.03805	0.583563	2.24532	1.0661	1.76981	1.17833	1.18318	2.18401		0.776041	1.03924	0.998685	1.09941	1.01884	0.622615	0.619823					0.347616	1.04877	0.785919
Phosphoribosylformylglycinamidine_synthase					0.418015		0.0610353	0.0628839	0.0567153		0.52983				0.0577754			0.15383				0.197302	0.128716			0.165604			0.132078						0.0422304	0.465625	0.193992			0.0950917
DNA_protection_during_starvation_protein	1.76751	4.97424	5.01242	2.53465	0.783778	3.84689	2.39563	3.96169	3.57306	2.87834	2.42036	3.54264	2.60511	5.17266	2.90321	5.35115	10.1468	3.43554	5.94298	6.53034		5.38352	2.24538	2.85246	3.62597	2.36362	7.7508	6.01718	2.30402	6.59563	7.46539	7.28995	8.83439	4.45367	2.66051	3.46632	6.42944	2.67648	5.59965	3.4233	6.41985	9.39652	1.20606	2.3029	0.834575	1.26064	23.7692	6.40702	4.86222
30S_ribosomal_protein_S6	0.698091	2.30487	1.2423	2.01763	1.50224	3.28207	2.44141	2.51536	2.26861	2.29122	0.565954	3.02249	1.9082	2.65265	1.66104	1.61095	4.86666	1.96561	5.10283	2.73069		3.02999	3.07489	2.27062	1.65471	1.73131	0.650513	3.64403	2.34805	1.09453	2.57427	3.37789	2.52411	0.670906	3.82185	0.810532	2.21705	3.74174	1.12873	2.92067	2.97471	4.76024	1.54778	2.22549	2.99056	2.29207	5.55413	2.67912	2.25297
Glycerophosphoryl_diester_phosphodiesterase_precursor				0.315255		0.519025	0.839235	1.05331	1.13431	0.787606	1.69786		0.564163		0.794411	0.938553		0.940074	0.822466	0.651091			0.62928	1.13531	1.1511	0.376372	0.608991	0.570595						0.785103	1.14022		0.637401						0.321617	0.309634	0.612022	0.630319
Glucose-1-phosphate_thymidylyltransferase_1																			0.521779	0.427582		0.28186	0.286036															0.266316
Glucose-specific_phosphotransferase_enzyme_IIA_component	0.920887	1.32932	0.4105	1.13492	1.61981	1.89291	1.89209	1.9494	1.75817	1.28881	1.96278	2.29147	2.05754	1.49211	1.79104	1.26074	0.65737	2.11944	1.83949	2.0213		1.74753	1.28716	1.75973	2.34537	1.35494	0.858124	1.16713	0.909867	1.76263	1.44803	0.597022	0.978094	2.32676	1.30914	1.55208	2.25862	1.19842	1.31929	1.68448	1.24523	1.02477	1.8091	1.74169	2.26726	1.28929	0.478938	1.98312	0.943103
SpotY				0.718781		1.43495	1.43433	1.52493	2.84994	2.10506		1.36363	1.60953		1.40105	1.31678		1.65795	3.41368	2.03101			0.815203	1.37656	1.39571	1.41516			1.4235						0.992414	0.948495	1.34408	1.95742				0.471066	1.10556				0.440314	0.543452	0.597299
Histidine-binding_periplasmic_protein_precursor	0.341619										0.626162							0.632413	0.203406																0.390631	0.396643	0.318701					0.190079						0.352767
Aldehyde-alcohol_dehydrogenase	0.490149	0.814746	0.550934	0.64312	0.600896	0.778537	1.15967	1.11619	1.07759	1.81865	0.662287	1.49016	1.26107	1.07764	1.53105	0.910536	1.12389	1.111	1.38846	1.16613		1.07107	0.858109	0.851481	0.791382	0.978568	1.05189	1.46539	0.675063	1.08032	0.965352	1.28831	0.804561	1.17052	1.92148	1.12095	1.38565	1.33158	0.952821	1.63014	1.05153	1.10742	1.42718	1.374	1.37705	1.61877	0.872902	0.781808	0.796398
Ubiquinol_oxidase_subunit_2_precursor					0.378826	0.290043					0.22879		0.315268										0.414753		0.258998	0.286043					0.466587	0.455622											0.38192	0.793436
co-chaperonin_GroES	1.88633	2.12263	2.13892	1.60149	1.659	1.93871	1.93787	3.11275	1.80071	1.81865	1.52928	1.78538	1.21129	1.21027	1.83437	1.77905	4.38953	2.17072	2.57352	2.82787		1.78981	1.81633	1.8023	1.82737	1.91197	1.75777	1.64694	1.86376	1.80527	2.04333	1.14691	2.00351	1.81287	2.0904	2.19016	1.75978	1.69111	1.86166	1.72524	1.01002	3.42142		1.4127	1.76652	1.81933	2.24792	1.88778	2.07483
ATP_synthase_subunit_alpha	0.93574	2.48712	0.594145	1.92936	3.26574	1.57234	1.57166	1.44633	2.79323	2.01914	2.91406	1.95407	2.09072	1.89001	1.66104	1.28876	1.20871	1.57249	1.74221	1.76864		2.35353	1.81633	2.36996	2.20148	1.73131	1.57784	2.36019	1.76103	1.30775	2.04333	1.44542	1.6249	1.47028	2.44936	1.96597	2.31404	2.22374	1.6711	1.54864	1.2729	1.5041	1.8493	1.78039	1.43269	1.99123	0.973325	0.982028	2.43111
Universal_stress_protein_E				0.353085		0.427432	0.427247	0.440187	0.567153	0.257762		0.393626	0.663722	0.464214	0.577754	0.392231	0.296877	0.68369	0.353749	0.272098		0.394603	0.257433	0.397358	0.402885	0.270988	0.249133	0.233425	0.264155	0.398012	0.450497	0.2828	0.283963	0.399689		0.48287	0.387983	0.372842	0.410446	0.380367	0.553435	0.148758	0.56283	0.541859	0.389468	0.257858		0.266959	0.188621
Cold_shock-like_protein_CspE		1.18996		1.39973	1.44999		1.69373	1.74503	1.57385	2.94994	1.33662	1.56045	3.41817	1.84027	2.97543	1.55492		1.89724	7.41104	2.00186		1.56432	1.5875	2.92342	1.59715	1.67109		1.43946	1.62896	1.57783	1.7859	1.74393	1.7511					2.74306	1.62712	1.50788
Phosphomannomutase/phosphoglucomutase				0.340475						0.644405	0.75862				0.621085								0.185924									0.706999			0.855165	0.776041									0.389468	0.487064		0.190685
UDP-N-acetylglucosamine_2-epimerase					0.195944														0.132656			1.18381
Integration_host_factor_subunit_beta					0.92747	1.08385	1.08338	1.93368	1.0067	1.01673	0.854952	0.998124	1.17811	1.17711	1.02551	0.994586		1.21355	0.627904	0.689962		1.73344	1.01543	1.00759	1.0216	1.0689	1.70241		1.04195	1.00925	1.14233	1.11549		1.75577	1.29858		0.983815	0.945422	1.04077	0.964502	0.982347	1.58675					0.95015	1.17271	0.744004
Isoaspartyl_dipeptidase																			0.212249														0.252411		0.168922					0.217353
Glutamate_decarboxylase_alpha	1.29221	1.30788	1.18829	1.09709		2.27455	2.50245	1.21052	1.72982			2.74133	2.72126			1.90512	2.25838	1.14518	1.73337	1.59372		2.53674		1.23465			2.26988	1.93224	1.13	2.55865	3.15348	2.828	3.09204				1.35794	1.62453	1.99359	2.89351	3.47281	1.12395					1.39046	1.86871	1.56136
Hsc66				0.327865		0.305309	0.152588	0.15721	0.212682	0.143201	0.120416	0.210871	0.16593	0.248686	0.144438	0.210124	0.106027	0.256384	0.229937	0.252662			0.143018	0.283827	0.143888	0.150549	0.138407	0.129681	0.220129		0.241338	0.314222	0.236636	0.142746	0.274498			0.346211		0.135845	0.138359	0.165286	0.301516	0.387042			0.154496	0.143014	0.104789
Tryptophanase	1.63383		0.529329	0.617899		3.25154		3.34857	3.84246	3.30794	2.56486	2.99437		0.215528	2.58545	2.50748	1.89789	3.94831	0.362592	0.320687		1.38111	0.185924	1.34818	0.705049	3.20669	0.166089		1.79038	1.39304	0.20916			1.39891	4.14914	3.36285	1.52422			0.556966	0.927004	1.7603			2.07253	1.40389	0.75703	2.58378	0.125747
CDP-Glycerol:Poly(glycerophosphate)_glycerophosphotransferase																		0.256384
10K-S_protein														1.04448					0.937434	1.33134		0.887858				0.948458	1.46712			1.53519	1.01362	0.989799	0.993869	2.35531			0.872962
Sigma-70		0.150085		0.239594			0.137329		0.340292	0.415283	0.108374	0.126523	0.149337	0.149211	0.274433	0.126074	0.148438	0.15383	0.362592	0.340122		0.267767		0.198679	0.201443			0.116713			0.305695	0.235666	0.299738		0.432861	0.327662	0.332557	0.119842	0.131929	0.326029	0.262882	0.338837	0.18091	0.174169	0.125186	0.200556	0.146771	0.133479	0.146705
Inorganic_pyrophosphatase		1.18996		0.718781	1.07116	0.870129	0.534059	0.896096	0.496259	1.17425	0.68637	0.492033	0.580757	1.35948	0.505534	0.79847	0.371096	0.598229	1.2735	1.77835		0.8033	0.500563	0.808907	0.503606	0.526921	0.788921	0.453882	0.836491	0.810239	1.31931	0.895532	0.899215	0.499611	1.16134	1.91424	0.775966	0.466053	0.83555	1.11393	0.788645		0.703538	1.10307	0.486836			0.333699	0.58682
D-alanyl-D-alanine_carboxypeptidase_DacC_precursor		0.246568		0.403526	0.300448	0.228981	0.625612	0.503071	0.326113	0.214802	0.276956	0.323336	1.427	0.381318		0.210124		0.700782		0.145767		0.718742				0.61725			0.469609		0.370052	0.235666		0.214119	0.158364			0.199737	0.219882										0.335326
putative_deoxyribonuclease_YcfH
D-inositol_3-phosphate_glycosyltransferase				0.113492												0.0980577																					0.0692827
Flagellin_1																							4.09032				0.373699			0.383797									0.249199		0.23521							0.257425
putative_lipoprotein_YgdR_precursor	1.45559																1.03907																						1.43656		1.35592	0.809903					0.75703	0.934356
NADH-quinone_oxidoreductase_subunit_E					0.48333	0.564821			0.524616	0.529844
Serine--tRNA_ligase	0.29706	0.578899		1.08448	0.83603	1.55707	1.14441	1.17907	1.8716	2.96426	0.903119	2.91002	0.59735	2.7687	1.4155	0.896528	0.296877	1.28192	1.16737	1.06896		1.212	1.77342	1.39075	1.89932	1.5356	0.747398	0.583563	1.10065	1.0661	1.57674	2.62375	1.18318	1.39891	2.18542	1.4831	2.31404	1.75769	0.659645	0.733565	0.276718	0.371894	0.723639	0.541859	1.36314	0.916827	0.154496		0.785919
30S_ribosomal_protein_S21		1.80102	2.93832	2.11851		2.56459	4.1504	2.64112	1.31863	1.33177		2.36176	2.78763	2.78528	1.34328	3.81024		4.64909	3.68783	4.05231		2.36762	1.33007	3.86005	2.41731	2.52922	1.28719	2.17864	2.46545	1.32197	2.70298	2.63946	2.65032		1.77368		1.28866	1.23837	1.36327			2.24789				1.33226	2.10115	0.886685	2.85027
maltose_regulon_periplasmic_protein						0.305309	0.305176			0.286402			0.331861		0.288877	0.280165								0.283827	0.287775	0.316153		0.259361	0.308181
Sulfite_reductase_[NADPH]_flavoprotein_alpha-component
Soluble_pyridine_nucleotide_transhydrogenase				0.239594	0.404952	0.396901		0.660281	0.48208		0.144499	0.267103				0.252148		0.444398					0.257433	0.283827	0.172665	0.270988									0.274498	0.206944					0.179866	0.0991717	0.241213	0.36769			0.0926976	0.114411
S-(hydroxymethyl)glutathione_dehydrogenase																				0.155484																0.275926
ATP-dependent_dethiobiotin_synthetase_BioD_1																				0.26238																				0.366782
Catalase_HPII			0.518527														0.254466															0.109978	0.11043				0.332557		0.293176		0.525763	0.355365					0.702957
Anaerobic_glycerol-3-phosphate_dehydrogenase_subunit_C																			0.274155																		0.207848
2Fe-2S_ferredoxin				0.756612			0.915529	0.943259	0.850729			0.843485	0.995583	0.994743	0.86663			1.02553	0.530623				0.858109	1.43333			0.830443			0.852883		0.942666	0.946542									0.487594
Fumarate_reductase_flavoprotein_subunit		0.160805				0.152654			0.24104	0.243442		0.210871			0.144438		0.212055	0.444398	0.512936	0.427582		0.620091	0.543469	0.156105		0.301098	0.138407	0.389042		0.213221				0.371139	0.274498	0.293171	0.36027	0.266316	0.439763	0.59772	0.207538	0.214872	0.201011	0.193521	0.319921	0.329485	0.115872	0.162082	0.104789
UDP-4-amino-4,_6-dideoxy-N-acetyl-beta-L-altrosamine_transaminase									0.340292				0.398233					0.273476					0.343243
Stringent_starvation_protein_B							0.579835	0.597397								0.532313	0.65737		0.336061	0.602502		0.535533	0.543469					0.492787	0.557661						0.401189			0.506001								0.544366
Trifunctional_nucleotide_phosphoesterase_protein_YfkN_precursor																														0.298509							0.221705
Oxa1Ec		0.171526															0.169644		0.194562			0.310046	0.31464	0.227062				0.207489							0.105576			0.213053		0.217353	0.138359	0.132229	0.201011	0.309634				0.0953425	0.167663
Cytochrome_d_ubiquinol_oxidase_subunit_1		0.117924		0.226983	0.143693	0.183185	0.2594	0.267257	0.24104	0.243442	0.276956		0.182523	0.281844	0.332208	0.23814		0.341845	0.0972809	0.126331			0.15732		0.244609	0.255933	0.235292		0.337531	0.24165	0.273516	0.267089	0.268187	0.242668		0.189699													0.115268
preprotein_translocase_subunit_SecD		0.107203		0.126102	0.496393	0.152654	0.228882		0.212682	0.143201			0.248896						0.0884372			0.211395	0.286036	0.368975	0.215831	0.150549					0.241338					0.25868	0.138565	0.199737		0.135845			0.301516	0.290282					0.104789
Tyrosine_phosphorylated_protein_A	0.133677	0.686102	0.0972237	0.718781	0.404952	0.473228	0.473023	0.393024	0.354471	0.358003	0.373289	0.4358	0.514384	0.712899	0.288877	0.280165	0.392301	0.341845	0.504092	0.553913		0.901951	0.815203	0.52508	0.618717	0.376372		0.557627	0.293506	0.199006	0.80446	0.785555	0.583701	0.199844	0.601783	0.741551	0.595831	0.57258	0.293176	0.679227	0.511927	0.586766	1.00505	0.967605	0.431197	0.615993	0.285818	0.352767	0.911666
Ketol-acid_reductoisomerase				0.151322	0.156756								0.199117	0.198949		0.168099						0.253674				0.180659					0.19307								0.175905
N5-carboxyaminoimidazole_ribonucleotide_mutase					1.21486																								0.572336							1.1037
30S_ribosomal_protein_S10	3.53502	6.46437	3.58648	5.6872	3.10899	5.06812	3.6316	5.21936	2.33951	2.36282	3.99781	2.31958	2.73785	1.79054	2.38323	4.65074	6.39345	2.82022	7.04844	5.85982		6.35593	6.45012	3.37754	3.42452	3.59812	4.59512	3.0864	4.87219	2.34543	1.73763	1.6968	1.70378	3.39735	6.36623	2.84548	3.29786	6.00543	4.86671	8.19147	4.59351	4.98338	1.26637	2.09003	6.27322	4.75604	3.48388	4.29995	6.31879
Peptidase_M16_inactive_domain_protein																			0.159187													0.172822			0.190037	0.310417	0.249418				0.152195				0.153005
Purine_nucleoside_phosphorylase_DeoD-type	1.14368	1.91894	1.05866	2.26983	1.00585	2.28981	1.51062	1.93368	3.03427	1.76137	1.48111	1.71509	0.962397	2.03922	1.77659	1.72301	1.89789	2.56384	1.59187	2.0796		3.56552	4.90552	3.03695	3.07919	1.49043	2.49133	1.59507	1.45285	1.74841	1.59283	1.5554	1.56179	3.04049	2.67107	1.70729	3.50571	3.90153	1.43656	3.98027	1.36975	1.23965	1.16586	1.49011	0.806756	1.41822	0.764755	1.4206	1.87573
tRNA_modification_GTPase_MnmE														0.215528						0.272098															0.137249							0.165286
GTP_cyclohydrolase_1																						0.605998	0.614978
3-methyl-2-oxobutanoate_hydroxymethyltransferase																	0.254466		0.203406									0.311234							0.548995										0.33383
Putative_oxidoreductase_YdbC						0.320574						0.829427																							0.22171		0.290987				0.290553							0.200219
Tyrosine-protein_kinase_etk				0.201763															0.176874	0.116613
Ascorbate-specific_phosphotransferase_enzyme_IIA_component				0.554849						2.10506	2.36015				2.12324	0.616363																			1.55197	1.82801	0.609688								2.04471	2.10584
3,4-dihydroxy-2-butanone_4-phosphate_synthase						0.442697		0.393024	0.411186										0.406811	0.447018			0.414753					0.376074							0.30617				0.425105		0.40124								0.303889
Molybdopterin_molybdenumtransferase					0.404952	0.351105	0.228882	0.235815	0.326113	0.329362	0.180624	0.323336	0.248896	0.248686	0.216658	0.210124		0.256384	0.274155	0.495607			0.214527					0.298266	0.220129		0.370052	0.235666	0.236636	0.214119	0.327286	0.25868		0.199737		0.203768	0.318225		0.462325	0.445098	0.208644
Glucose-6-phosphate_isomerase	0.14853	0.30017	0.108026	0.605289	0.627022	0.839599	0.732423	0.754607	0.779835	0.486884	0.662287	0.576381	0.796466	0.563688	0.592197	0.574338	0.169644	0.820428	0.875528	0.777422		1.0006	0.486262	0.681185	0.143888	0.828019	1.10726	0.531691	0.704414	1.02346	0.547033	0.644155	0.536374	1.14197	0.591225	0.70706	0.665114	0.945422	2.06689	0.652058	0.387405	0.396687	0.964852	1.21918	0.472926	0.229207	0.123597	0.266959	0.356283
Glycerol-3-phosphate_acyltransferase					0.13063	0.213716	0.106812	0.220094	0.0992518	0.143201			0.116151	0.232107		0.0980577		0.30766	0.123812				0.100113	0.141914	0.100721						0.160892		0.11043		0.105576	0.172454	0.138565						0.140708						0.146705
30S_ribosomal_protein_S4	1.30706	2.71225	1.87966	2.19417	1.85494	1.72499	1.72425	1.77647	1.60221	2.03346	1.3607	1.99625	1.09514	1.45896	2.05103	2.43744	2.23718	1.93142	3.13068	2.92505		2.45218	2.48852	1.60362	1.62593	2.13779	2.40828	1.84147	2.5535	1.60626	1.81808	1.77535	2.24015	2.02699	3.73739	2.44884	4.90522	2.31695	1.28997	2.86634	2.40744	2.92557	0.924649	0.890197	1.97516	2.49262	3.74653	2.01173	2.21105
Porin_OmpC														1.12738																	1.76981	1.44542	1.98774
Glutamine-binding_periplasmic_protein_precursor	0.356472			0.491798		0.595352	1.11389	0.613118	0.779835	0.558484	0.469622	0.773194	0.912617	0.911848	0.794411	0.546322	0.583151	0.666598	0.344905	0.378993		0.549626	0.557771	1.03597	0.561162	1.09901	0.332177	0.713244	0.807141	0.78181	0.627479	0.377066	0.615252	0.785103	0.580668	0.672569	0.332557	0.519316	0.351811		0.760973	0.454537	0.783942	0.754732	0.542474	0.787898		0.371836	0.251494
Glycerol-3-phosphate_dehydrogenase_[NAD(P)+]																			0.159187	0.17492															0.190037			0.239684		0.244522
50S_ribosomal_protein_L2	1.64868	1.66165	1.19909	1.95458	0.979722	1.69446	1.70899	1.74503	1.06341	1.07401	1.33662	2.92408	0.746687	1.24343	1.61771	1.05062	1.64342	0.769151	3.88239	4.2661		1.57841	1.07264	1.06435	1.07916	1.68615	1.53632	0.972605	1.10065	1.57783	1.80199	1.17833	1.18318	1.07059	2.19598	0.776041	1.55193	0.998685	1.09941	0.611304	1.03769	2.23963	0.904548	0.870845	1.54396	1.07441	3.16717	1.98312	2.17962
Aminopeptidase_N		0.0643221		0.0756612	0.313511	0.152654	0.198365	0.15721	0.453722	0.186161	0.204707	0.562323	0.21571		0.18777	0.140082	0.0636164	0.290568	0.150343	0.194355		0.14093		0.141914	0.187054	0.0903293	0.332177	0.0778084		0.0852883	0.160892		0.157757	0.0856475	0.253382	0.172454	0.138565	0.266316	0.249199	0.0815072	0.179866	0.165286			0.139096	0.0859525		0.123945	0.104789
50S_ribosomal_protein_L29	3.20825	2.3156	2.33337	2.7238	2.8216	3.29733	3.29591	3.39573	3.06263	3.09314	2.60098	3.03654	1.9082	1.90659	3.11987	3.02578	3.8594	1.96561	1.91024	3.53727		3.04408	3.08919	3.06533	3.10797	3.25186	2.98959	2.8011	3.16986	3.07038	1.85026	3.3936	1.81421	3.08331	2.28044	3.725	2.99301	2.87621	3.1663	1.56222	2.98855	4.7933	2.31162	2.22549	3.00447	3.09429	4.48038	3.47047	2.26345
Lysine--tRNA_ligase,_heat_inducible	0.341619	0.396653		0.378306	0.22207	0.259512	0.564576	0.691723	0.96416				0.282082	1.44238		0.420247	0.11663	0.632413	0.769404	1.0398		0.52144		0.52508	0.532384	0.557031	0.830443		0.161428	0.852883	1.23887	1.36687	1.21473	0.856475			0.512692		0.439763	0.59772	0.415076	0.36363	0.603032	0.445098				0.419507	0.314368
4-hydroxyacetophenone_monooxygenase
Arabinose_5-phosphate_isomerase_KpsF
Capsule_polysaccharide_biosynthesis_protein
Cytolethal_distending_toxin_subunit_A_precursor
Flavin_mononucleotide_phosphatase_YbjI
Formate_channel_1
Formate_dehydrogenase,_nitrate-inducible,_major_subunit_precursor
GTP_cyclohydrolase-2
Galactose-1-phosphate_uridylyltransferase
General_stress_protein_16U
L-seryl-tRNA(Sec)_selenium_transferase
Linocin-M18
Lipoprotein_28_precursor
NADH-quinone_oxidoreductase_subunit_I
Phosphate_regulon_transcriptional_regulatory_protein_PhoB
Proline_porter_II
Pyridoxamine_kinase
Ribosomal_RNA_small_subunit_methyltransferase_G
Ribosomal_protein_L11_methyltransferase
Guanylate_kinase				0.353085			0.442506			0.400963		0.407684	0.481198		0.664417	0.406239			0.256468	0.281815		0.408696	0.414753		0.417274		0.401381		0.425583			0.439911						0.386158	0.425105	0.393952
DNA_topoisomerase_4_subunit_A										0.100241							0.0742192					0.0986509		0.156105									0.173533		0.116134							0.0578502
Periplasmic_serine_endoprotease_DegP_precursor	0.29706	0.675382	0.216053	0.252204	0.470267	0.427432	1.11389	1.14763	1.03505	1.04537	0.52983	1.18088	0.879431	0.331581	0.519978	0.280165	0.212055	1.07681	0.318374	0.272098		0.620091	0.400451	0.184488	0.402885	1.09901	0.276814	0.363106	0.924543	0.625448	0.852727	0.439911	0.315514	0.399689	0.295613	0.344907	0.609688	0.479369		0.380367	0.179866	0.165286					0.154496	0.419507	0.461073
HTH-type_transcriptional_regulator_IscR									0.567153			0.562323					0.424109	0.68369	0.353749			0.563719	0.572072	0.567654				0.518723			0.643568		0.631028								0.553435	0.330572						0.38137
Respiratory_nitrate_reductase_1_beta_chain				0.138712	0.248196	0.351105	0.656129	0.676002	0.510438	0.630085	0.22879	0.506091	0.497791	0.18237	0.635529	0.23814	0.11663	0.52986	0.389124	0.34984		0.239581	0.243131	0.326401	0.273386	0.64736	0.152248	0.220457	0.631037	0.156362	0.176981	0.172822	0.173533		0.116134	0.293171	0.235561	0.226369	0.249199	0.230937
NADP-dependent_malic_enzyme			0.129632	0.252204	0.378826	0.381636	0.122071	0.393024	0.226861	0.286402	0.349206	0.548265			0.288877	0.224132	0.127233	0.341845	0.221093	0.194355		0.169116	0.171622	0.170296	0.417274	0.376372			0.366882						0.358958	0.275926	0.166279	0.213053		0.108676	0.40124	0.132229		0.232225	0.166915	0.286508	0.123597	0.114411
Aspartate--tRNA_ligase		0.546738		0.403526	0.57477	0.580086	0.7782	0.691723	0.453722	0.630085	1.05966	0.716962	0.846245	0.729478	0.534422	0.532313	0.275671	0.871705	0.716341	0.709398		0.620091	0.729392	0.723759	0.46044	0.481756	0.359859	0.570595	0.381557	0.369583	0.707925	0.314222	0.599477	0.628082	0.686244	0.896759	0.609688	0.972054	0.557034	0.692811	0.442748	0.36363	1.30657	0.986957	0.612022	0.630319	0.200845	0.305096	0.691609
Aspartate_aminotransferase		0.246568		0.189153	0.666211	0.625883	0.90027	0.974701	1.60221	1.04537	0.493705	1.02624	0.846245	1.21027	1.06884	0.32219	0.339288	1.24773	0.548311	0.709398		0.211395	0.457658	0.454123	0.330941	0.61725	1.1903	0.414978	0.469609	0.881313	1.38367	1.5554	0.978094	1.04205	0.770705	1.4831	0.859106	0.82558	0.747598	0.312444	0.442748	0.123965	0.301516	0.445098	0.709389	0.587342			0.241015
Acetyl-coenzyme_A_carboxylase_carboxyl_transferase_subunit_beta		0.332331		0.390916	0.561707	0.473228	0.305176	0.31442	0.609689	0.443923	0.373289	0.604497	0.331861		0.621085	0.434256		0.52986	0.38028	0.417864		0.28186	0.286036	0.610228	0.287775	0.466702			0.293506		0.321784	0.314222	0.315514		0.453977	0.344907	0.277131	0.266316	0.293176	0.271691	0.276718	0.165286	0.402021			0.286508	0.239469		0.450594
tRNA_(cytidine/uridine-2~-O-)-methyltransferase_TrmJ						0.381636	0.381471		0.354471	0.358003			0.414826		0.361096				0.344905			0.352324	0.357545						0.366882							0.431134		0.332895		0.339613		0.206608
Thiol_peroxidase	0.950593	1.3722	1.82565	2.13112	3.57925	1.95397	1.95313	2.01229	1.81489	1.83297	2.03503	1.77132	2.12391	2.12212	1.84881	2.36739	3.61553	2.18781	1.49459	1.6423		1.8039	2.41701	1.81649	1.84176	1.92703	3.79235	1.64694	2.48012	1.81948	1.4963	1.99531	2.01929	2.41241	1.78423	1.60382	1.28866	1.67779	0.938162	1.73882	3.00239	1.05783	2.57294	2.47707	0.890214	0.916827	1.30549	1.22038	1.77094
x96_protein				0.403526		0.488494		0.503071	0.453722							0.714421	0.339288	0.546952	0.282999							0.481756		0.661371	0.469609		0.514854				0.538437				0.469081			0.264458
Ascorbate-specific_phosphotransferase_enzyme_IIB_component										9.03599	3.78106				6.49973	1.07864																			9.20623	5.41504									12.1153	6.44644
G-3-P_permease				0.113492	0.117567		0.289918	0.141489	0.198504	0.200482	0.288998				0.129995	0.196115			0.123812	0.184638				0.198679	0.273386									0.128471	0.253382		0.124709									0.128929
DNA/pantothenate_metabolism_flavoprotein									0.212682	1.30313	0.180624	0.210871			0.216658	1.27475		0.256384				0.479161	0.328942	0.21287														0.306263		1.23619
Transcript_cleavage_factor_GreA	0.727797	0.418094		0.491798	1.22792	0.976987	1.43433	1.47777	0.907445	1.34609	0.770661	1.32146	2.1405	0.646583	0.924406	0.896528		1.0939	0.565998			1.32474	0.915316	0.553463	0.92088	0.587141	1.78545		0.572336	1.8337	1.51238	1.47684	1.30938	2.42668	0.675686	0.672569		0.519316		0.529797	0.539599	1.0661			0.890214	0.916827	0.726131	0.467178	0.670651
FKBP-type_peptidyl-prolyl_cis-trans_isomerase_FkpA_precursor		0.546738	0.248461	1.07187	1.11035	1.29756	1.61743	1.33628	1.2052	1.21721	1.27641	1.49016	1.75886	1.75738	0.967737	1.1907	0.381699	1.81178	1.66262	1.24388		1.1979	0.958221	1.50428	0.964047	1.29472	0.705876	0.661371	1.55558	0.952386	1.70545	1.33544	1.67222	0.728004	0.897396	1.15544	1.17781	1.13184	0.337152	1.15469	0.318225	0.347101	1.02515	0.986957	0.709389	0.329485	0.540736	0.400438	0.890709
Uridine_phosphorylase		0.782585	0.421303	0.693561	0.509456		0.366212	0.377303	2.38204	0.787606	0.469622	0.548265	0.398233	0.911848	0.794411	1.0226	0.413507	0.940074	1.7599	1.11754		1.02879	1.64471	1.63201	1.32377		1.01037	0.713244	0.352207	0.78181	0.884906	0.86411	0.378617	1.04205	0.770705	0.672569	1.01153	0.732369	0.806233	0.747149	0.760973	0.760317	0.783942	1.4127	0.542474	0.558691	0.424864	0.686466	0.97454
50S_ribosomal_protein_L30	1.94574	2.69081	2.71146	5.47282		1.99977	1.99891				1.57745		2.17369		1.89214	1.83508	4.60159		3.83817	4.21751		1.84618	3.58975	1.85907		1.97219	1.81313	5.62814	1.92246					1.86997	2.64996	2.25914	3.47799	1.74437	1.9203	1.77957		5.87593		2.53513			3.35256	6.77885	4.54785
Adenine_phosphoribosyltransferase		0.364492			0.444141						0.409414						0.360493		0.300686	0.330404		0.789207	0.800901	0.482506	0.489218			0.440914					0.536374					0.452737			0.47042	0.669409							0.58682
Phosphopentomutase	0.891181	0.771865	0.334882	0.907934	0.182881	1.90818	3.03651	1.52493	3.65814	1.79001	1.7942	1.75726	2.47236	0.994743	1.80548	1.54091	0.89063	2.13653	1.10546	1.93384		1.01469	1.38728	2.24223	2.01443	2.24318	1.32871	2.58065	2.18662	1.77684	4.15101	1.14691	2.35058	1.78432	1.57308	1.03472	0.692827	1.42479	1.40724	0.543381	0.553435	0.793374	1.22617	1.39335	0.194734	0.315159	0.826553	0.915288	1.56136
Chloramphenicol_acetyltransferase														0.630004					0.336061	0.52476							0.747398
Peptide_chain_release_factor_2		0.214407															0.212055																								0.276718								0.324847
50S_ribosomal_protein_L25	4.1737	8.05098	5.95225	12.7615	17.6742	8.41125	6.07301	3.01843	3.98425	7.89038	12.1861	3.95032	6.60403	4.65871	5.74865	10.5202	7.96266	3.28171	8.94984	9.82467		10.5838	5.69212	10.6577	7.9282	8.29524	3.88924	9.73902	5.84076	3.99434	4.52106	3.01653	6.27873	7.8653	7.92876	3.31111	7.63496	9.98685	8.07699	10.202	13.9881	6.19823	3.85941	3.7156	7.66418	5.70152	5.7936	5.25337	7.86967
metal-binding_protein						0.381636	0.381471					0.351452					0.413507		0.221093	0.242944						0.376372	0.539788	0.324202	0.366882	0.355368					0.26394		0.346414	0.332895	0.571692	0.339613	0.345897	0.206608			0.34774	0.358136			0.261973
Outer_membrane_protein_TolC_precursor														0.53053					0.106125												0.40223	0.392777	0.394393	0.256943
lipopolysaccharide_1,3-galactosyltransferase								0.298699	0.269398									0.324753
30S_ribosomal_protein_S14		0.686102	0.691369	0.807052										1.06106	0.924406	0.896528	0.678575		0.565998	0.621938		0.901951		0.908247	0.92088						1.02971	1.74393	1.00965		0.675686	1.1037	0.886819		0.938162			0.528916				0.916827	0.494387	0.610192	0.670651
Flagellin	0.133677						0.2594						0.315268										0.986825	1.22046	0.978435		0.650513			0.810239		0.392777	0.252411						0.366469		0.23521						0.0926976	0.24789
NifU-like_protein		0.557458		1.09709			1.98365	0.817491	1.23356	1.24585		1.82755	0.862838	0.862111	1.25661	1.21872		0.888797	0.459873	0.505324		1.83209	1.85924	2.61121	1.87054	1.30978	1.20414		1.90779	1.23668	1.39976	0.816977	1.37249			0.896759	0.72054	0.692422	0.762256				1.04526	1.00631			0.672057		0.911666
Superoxide_dismutase_[Mn]		0.31089		0.844883	0.875219	0.717475	0.442506	0.738886	1.27609	0.959447	0.349206	0.66073	0.481198	0.480793	0.67886	1.26074	0.498329	1.14518	0.592529	1.11754		1.26837	1.28716	0.666994	0.676272	0.70758	1.24566		0.689738	0.952386		0.455622	0.741458	0.956398	0.30617	0.500115	0.651258	0.892159		0.393952	2.46279	0.553709	1.34677	1.29659	0.403378	0.415437	0.517561	0.638795	1.51944
50S_ribosomal_protein_L27		0.92195	0.929027	0.983595		1.1907	1.19019	1.22624	1.10595	1.11697			1.29426	1.4258	1.12662	1.09264	0.911835	1.3332	0.76056	0.835729			1.11554		1.23743	1.17428			1.14467	1.10875	1.25496	1.35115	1.35671			1.34514	1.19166			1.16827	1.18989	0.710731			1.08495	1.23199		0.819945	0.901187
30S_ribosomal_protein_S3	2.65869	2.28343	1.31792	4.30008	2.33827	2.27455	2.27356	2.34243	2.11264	2.5633	1.46907	2.5164	2.02435	2.02264	2.15213	4.10442	3.1066	2.08525	4.01505	3.8288		3.0018	4.19043	2.11451	2.14392	2.69482	2.06227	3.25498	2.18662	1.7342	2.39729	1.91675	2.35058	1.39891	5.50051	2.56956	3.47799	2.38353	1.78837	2.89351	4.05391	4.91727	2.45233	2.36096	2.48982	1.7477	2.63416	1.16318	2.23201
7-alpha-hydroxysteroid_dehydrogenase		0.268009				0.381636	0.381471	0.393024	0.354471			0.351452	0.414826			0.350206		0.427306	0.221093						0.359719	0.376372	0.346018			0.355368				0.356865		0.431134						0.917339					0.301267		0.261973
Succinylornithine_transaminase						0.381636				0.429603		0.716962				0.32219	0.243863																			0.25868	0.443409				0.442748	0.190079							0.157184
Superoxide_dismutase_[Fe]		0.793306		0.65573	1.3063	0.793802	1.12915	1.16335	1.04923	1.05969	1.20416	0.73102	0.862838	1.22685	1.44438	1.03661	0.339288	1.26483	0.884372	0.971777		1.4093	1.05833	1.05016	0.748215	1.50549	1.79929	0.959637	1.46753	1.42147	1.1906	1.16262	0.820337	1.42746	1.05576	1.27616	1.02538	0.692422	1.46588	0.706396	0.719466	0.429744	1.48748	1.43206	1.02931	1.06008	0.247194	0.495781	1.04789
NADPH_azoreductase								0.518792	0.467901								0.360493	0.564044	0.477561	0.757986		0.761021	0.47196				0.456743	0.427946			0.530943		0.520598	0.471062	0.57011	0.569097			0.48374	1.05959	0.456584	0.272722		0.638619	0.459016	0.472739	0.254918
tRNA_2-thiocytidine_biosynthesis_protein_TtcA																																			0.190037
Nickel/cobalt_homeostasis_protein_RcnB_precursor
Murein-lipoprotein	1.42589	1.86534	1.03705	1.21058	2.27296	1.46548	1.46485	1.50921	1.36117	1.37473	2.09524	1.34958	1.59293	1.59159	1.38661	1.34479		1.64086	1.53881	0.932906		1.35293	1.37297	1.36237	1.38132	2.61955	2.40828		1.40883	1.36461	2.79952	2.73373	2.74497	1.37036	1.01353	1.65555	1.33023		1.40724		1.32824	1.43799					1.34411		1.82333
Ribosome-binding_factor_A				0.592679									0.779873	0.779216			1.22992		1.43268	1.12726		1.09925	0.672185	0.666994			1.07958	1.5043			1.25496			1.11342	0.823493		0.651258	1.03863	1.14338	1.05959	0.650286	1.33882					1.25142	0.743671
1-(5-phosphoribosyl)-5-[(5-_phosphoribosylamino)methylideneamino]_imidazole-4-carboxamide_isomerase							0.396729
Exodeoxyribonuclease_7_small_subunit
Bifunctional_protein_PutA				0.113492	0.117567	0.137389	0.0610353	0.110047	0.141788	0.100241	0.156541	0.0562323			0.0577754	0.0980577	0.190849	0.136738						0.127722	0.11511	0.195714			0.0587011						0.190037	0.293171					0.0553435	0.223136			0.0556384	0.0716271
Putative_NAD(P)H_nitroreductase_YdjA				0.693561							0.409414			0.563688						0.777422		0.775114	0.486262	0.482506				1.03745		0.4833	0.547033			0.485336				0.732369	1.1727	0.747149	0.47042	0.280987	1.60809	1.06437
RpoE-regulated_lipoprotein																						0.465068				0.496811			0.484284
Outer_membrane_protein_assembly_factor_BamB_precursor		0.578899			0.849093	0.503759	0.656129	0.377303	0.467901	0.472564	0.650245	0.210871	0.54757	0.248686	0.476647	0.336198		0.410214	0.477561	0.320687		0.605998	0.343243	0.610228	0.34533	0.64736	0.595151		0.484284	0.213221	0.241338			0.613807	0.348401		0.207848	0.57258	0.48374	0.203768			0.482426	0.290282	0.459016			0.143014	0.251494
translocation_protein_TolB			0.151237			0.457963	0.213623				0.168582		0.232303	0.232107		0.196115			0.265312	0.213791		0.549626	0.200225	0.198679		0.210768	0.304496				0.225249	0.219955			0.232267	0.241435	0.540405	0.186421	0.205223	0.190183		0.181815			0.306011	0.200556	0.169946	0.209753
50S_ribosomal_protein_L31	1.52986	1.1042		2.38333	2.4689	2.88517	2.88392	2.97126	2.6798	2.7065	1.24028	2.65698	3.13609	1.70764	2.72989	2.64756	7.80361	1.7605	1.67146	1.00093		1.45158	1.47309	1.46171	2.71948	2.84537	2.61589	1.33571	2.77363	2.68658	3.04086	2.9694	2.98161	2.6979	1.08743	3.25937	2.61889	1.37153	1.50985	1.39921	1.4251	2.57847			1.43269	1.47552	1.45999	1.80197	1.98052
Peptidase_B		0.975552	0.237658	0.605289	0.888281	0.732741	0.885012	0.597397	0.96416	0.830566	0.818828	1.27929	0.630536	1.47554	0.837743	0.672396	0.318082	0.820428	0.804778	0.563631		0.535533	0.686487	0.681185	0.532384	0.572086	0.525947	0.492787	0.440258	0.525945	0.933173	0.471333	0.347065	0.314041	1.68922	0.241435	0.304844	0.399474	0.322493	0.29886	0.525763	0.752052	0.763841	0.73538	0.514655		0.448038	0.286027	0.607778
D-3-phosphoglycerate_dehydrogenase																																				0.25868
Esterase_YbfF																							0.328942
Ornithine/acetylornithine_aminotransferase																	0.127233																								0.166031
Cold_shock-like_protein_CspC		2.20839		1.39973	4.50672		3.14332		4.89169	2.94994	4.15435	2.89596	1.84183	1.84027	2.97543	1.55492			1.82181	2.00186		1.56432	1.5875	2.92342	4.96412					1.57783							1.53808	1.47805	5.05728	1.50788			2.23122	2.14808				1.0583	2.15866
Ferric_uptake_regulation_protein	0.623826	0.450255	1.09107	0.529628	0.548644	0.641148	1.54114	1.08475	0.595511	0.601445	0.505746	0.590439	1.14492	0.69632	0.996625	0.588346	0.731589	1.17937	0.371436	0.408147				0.596037	0.604328	0.632305	0.58131	0.544659	0.616362	0.597018	1.11015	1.58682	1.08852	0.599533	0.728474	0.724305	0.581975	0.559264	0.615669	0.57055	0.581107	0.834695	0.844245	0.812788	0.959762	0.601668	0.324442	1.32526	0.440115
Fatty_acid_oxidation_complex_subunit_alpha		0.0857628						0.125768										0.136738																		0.206944													0.0838314
Fructosamine-3-kinase																																					0.609688		0.293176
Iron-sulfur_cluster_insertion_protein_ErpA			0.658961																						0.877714																	0.504123					0.803379
Putrescine-binding_periplasmic_protein_precursor																	0.805808																								0.207538	0.438009						0.228822
Sugar_phosphatase_YfbT																		0.803336	0.256468																		0.40184
UDP-2,3-diacetamido-2,3-dideoxy-D-glucuronate_2-epimerase																								0.73795	0.46044														0.337152				0.462325	0.619267
High_frequency_lysogenization_protein_HflD																																											0.582931
NAD(P)_transhydrogenase_subunit_alpha																																					0.166279
Modulator_of_FtsH_protease_HflC		0.182246		0.340475	0.22207	0.412167	0.2594	0.267257		0.243442	0.204707	0.238987			0.389984	0.518305	0.392301	0.290568	0.327218	0.165202		0.690556	0.700789	0.695376			0.235292	0.350138		0.24165				0.385414				0.359527	0.249199	0.665642	0.511927	0.504123	0.341718	0.328986			0.20857	0.162082	0.178142
Outer_membrane_protein_W_precursor																															0.740103	0.455622							0.425105
Flagellin_2	0.267354						1.19019						1.29426										2.11667	0.553463	0.733827		1.07958			1.10875		0.2828	1.2305						0.571692		0.193702						0.139046	0.371836
6-phosphogluconolactonase	0.267354		0.421303			0.274778		0.282978	0.397007	0.257762	0.216748		0.298675			0.546322	0.296877	0.478583	0.159187			0.394603	0.257433	0.723759		0.270988	0.249133	0.233425		0.398012				0.399689	0.190037	0.310417	0.249418	0.239684	0.410446	0.244522	0.70563	0.42148			0.250373	0.257858	0.216294	0.743671
GMP_synthase_[glutamine-hydrolyzing]		0.385933	0.183645	0.64312	1.11035	1.02278	0.7782	1.05331	0.72312	0.730325	0.806786	1.19494	1.11173	0.978164	0.736636	0.714421	0.243863	1.29901	0.672123	0.738551		0.718742	0.614978	0.950821	0.848937	0.64736	0.235292	0.46685	0.52831	0.156362	1.22278	1.05264	0.930767	0.157021	0.802377	0.741551	0.706684	1.39816	0.249199	0.801488	0.40124	0.140493	0.582931	0.696676	0.709389	0.615993	0.0849728		0.618256
Fructose-bisphosphate_aldolase_class_2	0.534708	0.900509	0.626553	1.45017	1.72431	2.30508	1.51062	1.80791	2.141	1.41769	1.19212	1.39175	1.64271	1.64133	1.22773	1.61095	2.03573	2.25618	1.3354	1.65202		1.62069	1.88784	1.40494	1.42449	1.49043	1.59168	1.71178	1.68766	1.40726	1.59283	1.11549	1.56179	1.19907	1.5942	1.70729	2.09234	1.31826	1.68576	2.05126	2.08922	1.58675	1.68849	1.62558	1.37705	1.64742	0.888352	1.25852	1.03741
Pantothenate_synthetase					0.600896	0.503759	0.701906	0.330141	0.467901	0.658725	0.397372	0.463917	0.54757	0.547109	0.476647			0.564044	0.291843	0.204073		0.465068	0.300338	0.468315	0.474829	0.496811		0.272329	0.308181	0.653877	0.740103	0.329933	0.520598		0.485649	0.569097		0.279632		0.44829			0.422123		0.459016	0.472739		0.200219
Pathogenesis_protein_KcpA	1.64868	2.22983	1.67441	4.37574	3.54006	6.70152	5.29481	6.90151	6.2245	6.28653	4.17843	4.94844	5.75779	3.44844	5.01201	4.86086	2.87334	7.5035	3.06877	2.63352		3.8192	2.97478	4.9244	3.89935	6.62415	6.07607	1.43946	5.09232	2.95666	5.58295	5.45175	4.27522	2.96911	4.64534	4.67349	3.75512	2.79632	3.97253	4.71383	2.14456	4.54537	0.904548	1.45141	3.7695	3.88219	4.24864	4.18554	2.17962
Glycogen_synthase						0.183185		0.298699	0.170146								0.275671	0.444398										0.246393													0.166031	0.272722					0.0926976
Adenine_deaminase		0.192966		0.353085		0.274778	0.274659	0.282978	0.552974	0.400963		0.253045	0.464605	1.29317		0.546322		0.478583	0.247624	0.378993		0.394603	0.557771	0.723759	0.561162	0.270988	0.249133	0.829956		0.398012	0.820549	0.801266	0.804561	0.556709	0.411746			0.239684	0.410446	0.244522		0.42148	0.783942	0.754732		0.401112	0.216294	0.171616
putative_biofilm_stress_and_motility_protein_A		0.203687		0.239594	0.248196	0.457963	0.289918	0.298699		0.272082		0.267103	0.696908	0.315002	0.274433	0.420247	0.318082	0.324753	0.371436	0.184638		0.775114		0.596037		0.451647	0.262974	0.544659	0.616362	0.426442		0.298511		0.271217	0.316728		0.263274	0.253	0.278517				0.38192		0.264282				0.1991
Outer_membrane_porin_protein_OmpD_precursor														0.414476																	0.740103	1.06835	0.394393
Thymidylate_kinase														0.464214				0.478583						0.397358				0.363106										0.372842		0.380367
50S_ribosomal_protein_L22	2.31707	3.33403	3.35962	9.23066	0.783778	6.41148	6.4087	4.88922	10.3789	6.01445	3.74493	7.84441	6.96908	5.15609	8.05966	7.8166	5.91633	7.17874	3.71436	5.42252		3.17092	4.44786	5.96037	6.04328	6.32305	4.30446	4.03307	8.18881	4.42078	5.00374	3.535	4.90624	5.99533	4.43419	7.24305	7.73195	5.59264	2.28677	5.7055	4.30296	2.5702	5.84941	4.35422	10.1818	4.45521	2.40241	4.00438	7.67057
Peptidyl-prolyl_cis-trans_isomerase_SurA		0.150085		0.264814	0.274322	0.213716	0.442506	0.330141	0.297755		0.445539	0.29522	0.348454	0.34816	0.202214	0.406239	0.222657	0.358937	0.406811	0.359558		0.295953	0.300338	0.298018		0.436592	0.290655	0.272329	0.308181	0.199006	0.337873	0.455622	0.22086	0.299766		0.241435		0.386158	0.205223		0.193702	0.1157	0.422123	0.406394				0.276493	0.146705
PQQ-dependent_catabolism-associated_beta-propeller_protein								0.267257	0.24104			0.238987						0.290568									0.235292			0.24165	0.418319		0.268187					0.346211
EIICBA-Glc					0.117567																			0.127722
Phospho-2-dehydro-3-deoxyheptonate_aldolase,_Phe-sensitive									0.397007	0.644405			0.464605														0.373699			0.398012			0.268187	0.242668	0.295613	0.465625	0.374127
High_temperature_protein_G	0.267354	1.12564		1.43756	1.0581	1.34336	1.23596	1.2734	1.37535	1.26017	0.975368	1.36363	1.21129	1.60817	1.5166	1.3588	0.360493	1.50412	1.26465	1.29246		1.24018	1.25856	1.74554	1.16549	1.58076	1.1211	1.36165	1.5409	2.0327	1.30322	1.2726	1.0412	0.942123	1.85814	0.586342	0.817536	0.972054	1.94962	0.801488	0.553435	0.380158	1.62819	1.56752	1.46051	1.26064	0.262643	0.324164	1.1946
Dipeptide-binding_protein						0.16792			0.155967							0.154091	0.23326	0.273476																							0.304389	0.404951					0.0849728	0.152548
Sulfate_starvation-induced_protein_7				0.479187			0.503541	0.330141	0.666405		0.734536		0.54757	0.34816		0.462272										0.316153	0.456743			1.10875	0.756192	0.738421	0.33129	0.471062	0.22171		0.290987
Malate_synthase_G						0.244247		0.188652	0.297755			0.716962	0.132744				0.0848219	0.273476				0.112744					0.290655												0.11727
Phase_1-C_flagellin							0.167847						0.282082										1.15845	0.539271			0.622832			0.554374									0.161247		0.152195						0.0849728	0.371836
Cell_division_inhibitor_MinD		0.235848		0.441357	0.640085	0.53429	0.747682	0.345862	0.496259	0.501204	0.782703	0.913775	0.580757		0.317764	0.490289	0.689178	0.598229	0.734029	0.631655		0.493254	0.31464	0.695376	0.705049	0.737689	0.678195	0.285297	0.513635		0.353962	0.345644		0.699455	0.686244	0.379398	0.304844	0.466053	0.366469	0.475459	0.304389	0.181815	0.703538	0.483803	0.68157	0.315159	0.169946	0.467178	0.366762
Inner_membrane_lipoprotein_YiaD_precursor		0.525297		0.378306			0.457765			0.429603			0.497791	1.16053								0.422789	0.429054			0.451647			0.440258		1.51238	0.471333	1.1043					0.399474											0.513467
Dihydropteroate_synthase		0.396653		0.264814	0.48333	0.351105	0.320435	0.817491	0.978339	0.486884	0.409414	0.29522	0.348454	0.862111				0.632413	0.185718				0.31464				0.512106		0.337531			0.534177	0.33129		0.358958	0.362153		0.279632	0.307834	0.312444					0.292101		0.285818		0.544904
Ketobutyrate_formate-lyase						0.641148	0.717165	0.440187	0.524616	1.00241		0.66073	0.779873		1.09773	0.0980577		0.478583	1.24696	1.21472						0.632305			0.689738						1.23524	1.00023	1.51036	0.705738							0.653751	0.759247		0.0667397
16_kDa_heat_shock_protein_A		0.482416												0.746057								0.634184	0.643582	1.54686												0.776041	0.623544	0.599211							0.625931	0.644644
6-phospho-beta-glucosidase_BglA					0.156756					0.171841	0.216748																0.166089			0.170577	0.19307
ATP-dependent_zinc_metalloprotease_FtsH		0.428814	0.0972237	0.832273	0.640085	0.53429	1.12915	0.628839	0.567153	0.859206	0.590037	0.745078	0.779873	0.580267	0.67886	0.742437	0.371096	0.68369		0.106896		0.563719	0.572072	0.752142	0.417274	0.903293		0.246393	0.77779		0.852727	0.832688	0.741458	0.199844	0.422304	0.413889	0.72054	0.466053		0.475459	0.262882	0.330572	0.482426	0.46445	0.431197	0.272183	0.308992	0.409973	0.628735
tRNA-specific_2-thiouridylase_MnmA				0.201763																0.155484			0.228829								0.257427							0.213053				0.132229	0.683436	0.483803
Anaerobic_glycerol-3-phosphate_dehydrogenase_subunit_A											0.132457								0.256468	0.34984		0.155023	0.15732	0.156105							0.273516			0.157021			0.235561	0.226369		0.14943			0.221112	0.212873
Pyridoxine_5~-phosphate_synthase		0.428814				0.381636	0.381471	0.393024		0.358003			0.414826	0.414476			0.424109	0.427306	0.221093	0.242944		0.352324	0.357545	0.354784		0.376372		0.518723	0.587011		0.40223	0.628444	0.394393	0.356865		0.431134	0.346414	0.332895		0.543381					0.34774				0.261973
Curved_DNA-binding_protein														0.315002					0.168031	0.291533										0.27008				0.271217						0.258106
Glycerol_dehydrogenase					0.22207			0.267257	0.666405	0.673045		0.66073		0.431055	0.67886			0.803336	0.229937	0.252662		0.507347	2.44561			0.70758	0.359859		0.689738	0.668092	0.579211	0.408488		0.670906	0.179479	0.448379	0.36027	0.346211	0.249199	0.353198								0.162082
Aconitate_hydratase_1			0.216053		0.22207	0.488494	0.0915529	1.08475	0.978339	0.844886		1.20899	0.282082		0.462203	0.896528	0.434712	1.00844				0.183209		0.510889	0.187054		0.179929	0.0778084		0.184791				0.18557	0.0633456	0.48287	0.568118				0.677958	0.297515			0.139096	0.0859525	0.247194	0.123945	0.0628735
2-amino-3-ketobutyrate_coenzyme_A_ligase	0.222795	0.450255		0.529628	1.13648	0.793802	0.488282	0.660281	0.893266	1.05969	1.20416	1.0403	0.38164		1.06884	0.588346	0.243863	0.717874	0.769404	0.719115		0.324139	0.457658	0.894055	0.748215	0.346262	0.719717	0.298266	0.337531	0.597018	0.675746	0.235666		0.599533	1.67866	0.551852	0.581975	0.838896	0.469081	0.57055	0.581107	0.190079	0.462325	0.445098	0.876304	0.902502	0.40169	0.705534	0.335326
Polyol:NADP_oxidoreductase				0.151322							0.144499	0.168697																							0.126691	0.206944	0.166279	0.15979								0.171905
5~-methylthioadenosine/S-adenosylhomocysteine_nucleosidase		0.289449		0.554849	0.822967	0.427432	0.427247	0.440187	0.623868	0.400963	0.52983	0.379568	0.464605	0.447634	0.635529	0.392231	0.296877	0.478583	0.23878	0.272098		0.394603	0.400451	0.62442	0.388496	0.421537	0.608991		0.410908	0.398012	0.707925	0.4242		0.899299	0.665129			0.359527		0.380367		0.223136						0.257425	0.282931
NH(3)-dependent_NAD(+)_synthetase				0.264814		0.320574	0.5188	0.330141	0.48208	0.315042			0.348454	0.34816	0.67886	0.47628	0.222657	0.358937	0.300686	0.213791		0.295953		0.894055		0.948458	1.09342	0.440914	0.49896	0.668092	0.337873	0.329933	0.347065	0.299766	0.22171	0.362153		0.639159	1.15804			0.181815	0.683436	0.909549		0.300834		0.324164	0.230536
Leucine--tRNA_ligase		0.225127		0.453967	0.418015	0.36637	0.320435	0.267257	0.397007	0.458243	0.385331	0.337394	0.282082	0.679741	0.346652	0.294173	0.137836	0.546952	0.45103	0.398429		0.634184	0.457658	0.510889	0.402885	0.421537	0.0830443		0.410908	0.184791	0.514854	0.377066	0.44172	0.299766	0.622898	0.48287	0.443409	0.226369	0.190564	0.326029	0.179866	0.231401	0.482426	0.46445	0.236463	0.401112	0.077248	0.123945	0.251494
Trehalose-6-phosphate_hydrolase				0.126102		0.152654	0.320435					0.210871			0.144438										0.143888	0.150549									0.285055		0.138565	0.279632							0.208644	0.214881
Hin_recombinational_enhancer-binding_protein		1.13636			0.809904	0.946457	0.946047	0.974701	0.879087	0.887847		0.871601	1.02877		0.895518	0.868511	0.65737	1.05972	0.937434	1.03008		1.49386	1.51599		0.892103	0.933403		0.80402	0.909867			0.974088			1.11911	1.82801	0.859106	1.41148		1.43996	1.4666	0.512387			0.862394	0.888176	0.478938	0.591123	1.11077
Ribulose-phosphate_3-epimerase					0.3527														0.389124	0.427582		0.38051	0.886712	0.383167				0.350138							0.464534	0.465625		0.359527				0.223136	0.542729		0.375559
Modulator_of_FtsH_protease_HflK		0.514577	0.151237	0.491798	0.901344	0.732741	0.595094	0.754607	0.680583	0.315042	0.975368	0.421742	0.796466	0.497372	0.317764	0.420247	0.23326	0.376029	0.521779	0.378993		0.549626	0.557771	0.553463	0.69066	0.587141	0.539788	0.389042	0.205454	0.554374	0.627479	0.471333	0.347065	0.314041	0.728474		0.415696	0.399474	0.703621	0.529797	0.539599	0.322308	0.281415	0.270929	0.194734	0.200556	0.108147	0.371836	0.502988
Ornithine_decarboxylase,_inducible												0.702904							0.1415	0.116613		0.225488				0.587141			0.572336								0.540405	0.332895
Asparagine--tRNA_ligase	0.282207	0.525297	0.20525	0.731391	0.535581	0.885395	0.625612	0.770328	0.694762	0.701685	0.590037	0.463917	0.680315	1.1108	0.837743	0.812478	0.275671	0.83752	0.875528	1.19529		0.817393	1.10124	0.823098	0.474829	0.61725	0.359859	0.531691	0.601687	0.469086	1.07798	0.769844	1.05697	0.471062	1.29858	0.70706	0.80368	0.652474	0.48374	0.556966	0.359733	0.338837	0.663335	0.638619	0.570293	0.587342	0.146771	0.24789	0.513467
Methionyl-tRNA_formyltransferase									0.269398	0.272082		0.267103		0.497372						0.408147		0.422789	0.7866	0.269636				0.246393			0.305695				0.316728	0.327662	0.415696					0.157022	0.844245	0.812788
2-methylcitrate_dehydratase								0.282978	0.170146									0.205107
5-keto-4-deoxy-D-glucarate_aldolase								0.377303	0.340292									0.410214																		0.413889
ABC_transporter_periplasmic-binding_protein_YtfQ_precursor						0.290043																																									0.17767	0.286027
Cytosine_deaminase																			0.185718	0.204073												0.204244									0.179866
Deoxyuridine_5~-triphosphate_nucleotidohydrolase																			0.38028																							0.355365					0.332166	0.409973
Elongation_factor_P--(R)-beta-lysine_ligase														0.298423										0.383167																				0.348338
GDP-mannose_4,6-dehydratase												0.309278																										0.865527											0.251494
Glucose-1-phosphate_adenylyltransferase																	0.212055											0.168585														0.107436
Iron(III)_dicitrate_transport_protein_FecA																						0.183209	0.829505	0.21287
N-acetylneuraminate_epimerase_precursor				0.315255												0.224132
Organic_solvent_tolerance_protein																								0.0993395									0.173533
Purine_nucleotide_synthesis_repressor					0.22207								0.282082																						0.232267			0.292948
Redox_enzyme_maturation_protein_NarJ						0.610617	0.381471			0.358003
UDP-N-acetylmuramate--L-alanine_ligase							0.183106												0.106125																								0.241213
bifunctional_3-demethylubiquinone-9_3-methyltransferase/_2-octaprenyl-6-hydroxy_phenol_methylase																																			0.0844608	0.137963									0.111277	0.171905
50S_ribosomal_protein_L23			0.723777														1.21931		1.56534	1.11754															0.707359							0.950396					0.888352
Anti-adapter_protein_IraP							1.19019											1.3332												1.10875										1.05959
Uridylate_kinase		0.278729			0.339637	0.396901	0.396729	0.408745	0.368649	0.372323	0.493705	0.36551	0.431419	0.431055	0.37554	0.364214	0.275671	0.444398	0.362592	0.252662		0.366417		0.368975	0.374108	0.391427	0.359859	0.33717	0.381557	0.369583	0.418319	0.408488	0.410168	0.371139		0.448379	0.36027	0.346211	0.381128		0.359733	0.214872	0.522628	0.503155					0.272452
Histidine--tRNA_ligase	0.207942	0.718263	0.151237	0.479187	1.00585	0.442697	0.717165	0.330141	0.794014	0.544164	0.565954	0.407684	0.348454	0.34816	0.548866	0.406239	0.222657	0.495675	0.680966	0.544195		0.66237	1.10124	0.666994	0.546773	0.436592	0.290655	0.298266	0.205454	0.199006	0.466587	0.455622	0.599477	0.413963	0.707359	0.362153	0.40184	0.892159	0.307834	0.516212	0.525763	0.1157	0.582931	0.561211	0.403378	0.300834	0.108147	0.133479	0.702088
Stringent_starvation_protein_A	0.653532	0.30017		0.554849	1.4108	0.961722	0.427247	0.440187	0.893266	0.902167	1.01149	1.18088	0.730094	1.39264	1.21328	0.616363	0.89063	1.07681	0.742872	1.30218		0.887858	0.901014	1.53267	0.633105	0.662415	1.16262	0.816988	0.645712	1.53519	2.65472	1.31973	2.60299	1.54166	0.886838	1.8625	0.609688	1.78432	0.923503	1.1411	1.16221	0.231401	1.26637	1.21918	0.876304	0.630319	0.339891	0.266959	0.461073
50S_ribosomal_protein_L28		2.68009	0.939829				1.32752	1.36773									1.65403	1.48703	3.35177	3.68304			2.23108	1.23465									1.37249		2.6394	1.50035	1.20552	1.15847		1.18185	1.20372	0.718995					1.9312		2.61973
23S_rRNA_(guanosine-2~-O-)-methyltransferase_RlmB			0.183645		0.326574	0.259512		0.267257	0.24104	0.386643		0.379568	0.613943	0.281844				0.461491	0.23878	0.165202		0.239581	0.386149	0.383167				0.220457							0.179479	0.465625	0.346414			0.543381			0.341718	0.328986		0.243532		0.238356
L-threonine_3-dehydrogenase		0.182246				0.412167	0.2594	0.267257	0.24104		0.204707	0.238987		0.281844	0.245545			0.290568	0.23878	0.26238				0.241253		0.255933					0.273516	0.267089			0.285055	0.465625					0.373569					0.243532		0.257425
Dual-specificity_RNA_methyltransferase_RlmN						0.228981	0.488282						0.38164	0.248686										0.21287							0.370052	0.235666						0.199737											0.157184
6,7-dimethyl-8-ribityllumazine_synthase	1.06942		0.77779	1.32407	0.940533	1.60287	0.656129	1.13191	1.48878	1.50361	1.26437	1.4761	1.1947	1.19369	1.03996	1.00859	2.07814	1.23064	2.25515	2.47803		1.49386	1.51599	2.08613	0.618717	0.64736	1.46712	3.30686	1.05662	1.02346	1.15842	0.675577	1.67222	1.02777	2.06929	1.81076	2.02306	3.39553	1.05543	3.46406	2.03387	1.61981	2.13071	2.05132	1.47442	2.10584	1.51406	1.86871	0.754483
50S_ribosomal_protein_L9	9.84755	8.76924	7.16215	6.73384	4.41528	2.32035	3.09754	1.71359	2.8783	3.78051	4.07005	3.71133	2.52214	2.52002	2.9321	3.69818	8.67304	2.59802	7.23416	9.75665		4.76343	3.77568	2.88084	2.92092	3.05614	4.67816	13.0199	4.96025	2.88559	3.26611	2.38809	4.16479	3.76849	10.5998	3.50081	4.68351	3.51537	2.97573	7.25414	5.90792	12.3717	2.19102	3.92848	4.70144	3.78191	11.564	11.7081	8.57176
30S_ribosomal_protein_S18	3.71325	1.67237	2.70066	3.15255	2.03782	1.32809	1.32752	1.36773	2.2119	1.24585	1.87849	1.22305	1.44359	1.44238	1.25661	1.21872	4.01844	2.66639	2.21093	2.42944		2.1985	2.23108	2.21385	2.24465	1.30978	1.20414	2.02302	1.27675		1.39976	1.36687	1.37249		0.918511		2.16162	2.07727	2.28677	2.11919	2.1584	2.06608	3.13577	3.01893	1.21013	1.24631	1.9312	2.38356	1.63471
Cytosol_non-specific_dipeptidase	0.29706	0.439534		0.731391	1.00585	1.49601	0.885012	1.21052	1.09177	1.56089	1.18007	1.08247	1.11173	1.1108	1.25661	0.812478	0.275671	1.67504	0.680966	0.748269		1.08516	0.958221	1.09273	0.474829	0.873183	1.20414	0.531691	0.983244	0.952386	1.39976	1.05264	0.646804	0.956398	0.918511	1.15544	0.928388	1.15847	0.48374	0.665642	0.677958	0.157022	0.522628	0.36769	0.570293	0.830874	0.0926976	0.24789	0.429636
Fumarate_reductase_iron-sulfur_subunit		0.257288		0.491798		0.36637		0.377303	0.552974	0.558484	0.469622	0.548265	0.398233	0.397897	0.56331	0.546322		0.410214	0.486405	0.709398		0.775114	0.557771	0.553463	0.561162	0.587141	0.761239	0.311234		0.341153	0.386141	0.377066	0.378617	1.04205	0.411746		0.332557		0.571692	1.18185									0.576341
Ubiquinone/menaquinone_biosynthesis_methyltransferase_ubiE		0.396653		0.66834	0.48333	0.809068	0.808717	0.581676	0.524616	1.00241		0.520149	0.613943		0.346652	0.518305	0.254466	0.905889	0.61906	0.515042		0.746928	0.529167	0.752142	0.532384	0.557031			0.352207				0.378617	0.52816	0.559553	0.413889	0.332557	0.705738	0.351811	0.502628	0.332061	0.438009	0.74374	0.716028		0.530041	0.185395	0.228822	0.251494
50S_ribosomal_protein_L32		4.80272		5.64937		2.04557	3.93678	2.10661	3.65814	1.91889		1.88378	4.28101	2.22159		3.61413	1.42077	7.65733	3.96199	2.50719		3.63599	1.91644		1.92809	2.01735	1.85466	1.73772	3.78622	1.90477	2.15595	2.10529	2.11394	3.68284			3.57499	1.78432	3.78196	3.50481	1.85401	2.13219							4.69456
Threonine--tRNA_ligase		0.471695		0.290034	0.431078	0.274778	0.762941	0.518792	0.255219	0.329362	0.337164	0.253045	0.38164	0.132632	0.259989	0.32219	0.0848219	0.393122	0.557154	0.553913		0.253674	0.185924	0.255444	0.187054	0.270988	0.179929	0.233425	0.410908	0.113718	0.289606	0.2828	0.205084	0.328316	0.348401	0.22419	0.249418	0.372842	0.190564	0.176599		0.190079	0.160809		0.180825	0.18623	0.0617984	0.076274	0.408678
Heat_shock_protein_70	0.712944	1.60805	0.993842	1.27363	1.21486	3.02255	2.63978	2.35815	2.62308	2.47738	1.2162	2.43205	2.30643	3.28265	1.73326	1.66698	1.96151	2.56384	3.01571	2.47803		2.43809	1.5732	2.6254	2.00004	2.25823	2.22835	3.94229	1.3648	3.85219	3.39482	4.25771	4.79581	1.98417	1.82646	2.5868	1.78749	2.30363	3.093	1.37204	2.07538	1.74377	2.39203	2.3029	1.27968	1.70473	1.42909	1.22992	1.9386
50S_ribosomal_protein_L17	1.2328	1.85462	1.32872	2.18156	1.60674		0.747682	0.770328	1.744	1.18857	1.48111	1.72914	1.37722	0.812374	1.19884	1.72301	3.26564	1.41866	3.58171	3.04166		1.16972	1.75912	1.17788	1.76982	1.85175	1.14878	1.59507	1.80506	1.17982	1.3354	1.30402	0.773009	1.18479	2.50215	0.845023	1.15009	1.10521	1.21668	0.665642	0.677958	1.95864	0.984953	0.948253	2.40636	1.76203	1.8076	0.791343	1.81285
Ribonuclease_R				0.0882714	0.13063			0.110047	0.155967	0.143201		0.0984065	0.116151	0.116053				0.188015	0.0972809	0.0680244				0.141914			0.152248	0.0907765		0.099503		0.109978			0.0739032			0.0932106			0.152195	0.0909074				0.15758	0.0540736
D-amino_acid_dehydrogenase_small_subunit				0.264814		0.320574		0.330141				0.29522						0.495675
Acetate_kinase	0.549561	1.22212	0.248461	1.08448	0.966659	1.12964	1.12915	1.352	1.41788	1.43201	1.03558	1.40581	1.427	1.89001	1.24217	1.40082	1.548	1.26483	1.45037	0.719115		2.05757	2.3455	2.07194	1.43888	1.11406	1.02421	1.11525	1.08597	1.22247	1.83417	1.57111	1.79843	0.885025	1.36193	1.4831	1.6905	2.17048	0.747598	2.22786	2.02004	0.826431	1.24627	1.43206	1.02931	1.23199	1.57586	0.819945	1.35178
3-deoxy-manno-octulosonate_cytidylyltransferase		0.257288		0.302645		0.36637	0.366212	0.377303			0.288998		0.398233	0.397897	0.346652			0.410214	0.212249				0.543469			0.572086			0.557661		0.386141	0.597022	0.378617			1.22442	0.526549	0.319579					0.482426	0.46445	0.33383	0.544366			0.398199
tRNA-modifying_protein_YgfZ								0.282978			0.337164	0.253045	0.298675			0.252148			0.45103	0.495607		0.394603	0.400451	0.255444	0.561162		0.249133		0.264155	0.255865	0.289606			0.256943	0.675686	0.48287	0.706684	0.359527	0.263858			0.322308		0.348338	0.250373	0.401112			0.282931
DNA-directed_RNA_polymerase_subunit_omega	1.11398	2.19767	0.810198	2.58509	1.71125	3.12941	1.99891	1.17907	1.85743	1.87593	1.57745	1.84161	2.17369	2.17186	1.89214	2.87169	1.38896	2.23908	1.15853	2.93477		1.84618	1.87354	1.85907	1.88493	1.97219	1.03805	1.69882	1.92246	1.0661	1.20669	2.05815	2.06662	1.07059	0.79182	1.2934	1.03924	2.72974	1.09941	4.10253	1.03769	1.69418	4.12072	2.53513	1.82216	1.07441	1.01195		2.14818
lipoprotein									1.21938															0.723759													0.706684						1.02515
D-methionine-binding_lipoprotein_MetQ_precursor				0.441357	0.287385			0.345862			0.264915			1.37606			0.371096		0.442186	0.340122		0.310046	0.31464	0.496697	0.316553	0.331208		0.453882		0.497515	1.06189	1.03693	0.55215		0.52788	1.13819	0.692827	0.878843	0.322493	0.896579	0.484256			0.425746	0.486836	0.716271			0.230536
Glucose-6-phosphate_1-dehydrogenase		0.192966			0.313511		0.167847			0.257762	0.216748	0.253045							0.504092	0.106896		0.338232	0.15732	0.439932						0.156362					0.116134	0.189699		0.146474	0.263858		0.152195		0.361819	0.46445					0.188621
Transcription-repair-coupling_factor																				0.0485889			0.0715091													0.0862268			0.0879527
Cell_division_protein_ZapB		1.56517		1.03404	1.07116				1.16266			1.15276			1.18439	1.14868	0.869424		2.05174	2.25452		1.15562	2.21678	1.16369	1.17988			2.01005	1.20337						2.44936		1.13624	1.0919		1.11393	1.77099	1.28097			1.14059	1.17468	1.19734	1.47781	1.62423
Pyruvate_dehydrogenase_E1_component	0.237648	1.51157	0.378092	1.19797	1.39774	1.11438	1.26648	1.14763	1.26192	1.71841	1.44499	1.09653	1.11173	1.39264	1.21328	1.41483	1.00726	1.3332	1.75106	1.44795		1.25428	1.63041	1.70296	1.36693	1.17428	0.608991	0.946669	0.997919	0.824454	1.62501	1.31973	1.15163	1.11342	2.39657	1.44861	1.57965	1.69111	0.850209	1.1411	0.87166	1.23138	1.36687	1.31594	1.58569	2.13449	0.486662	0.743671	1.56136
putative_GTP-binding_protein_YjiA				0.226983		0.274778	0.274659						0.298675			0.252148			0.159187	0.17492			0.257433	0.255444											0.30617	0.310417	0.249418			0.244522						0.257858
Magnesium_transport_protein_CorA		0.418094			0.235133		0.274659				0.337164		0.298675													0.270988																							0.29341
Elongation_factor_P		0.353771			0.431078			0.518792	0.467901		0.397372	0.463917							0.291843						0.474829												0.457266	0.439421				0.272722					0.254918	0.514849	0.345804
Phosphatidylserine_decarboxylase_proenzyme		0.192966					0.274659		0.255219			0.393626	0.298675	0.298423		0.252148									0.258998																								0.29341
putative_transcriptional_regulatory_protein_YebC												0.351452							0.221093	0.242944						0.376372											0.346414					0.471066
1,4-alpha-glucan_branching_enzyme_GlgB
3-dehydroquinate_dehydratase
3-demethylubiquinone-9_3-methyltransferase
ATP-dependent_RNA_helicase_HrpB
Aerobic_respiration_control_sensor_protein_ArcB
Alkaline_phosphatase_precursor
Alpha-2,8-polysialyltransferase_(POLYST)
Antitoxin_HigA
Antitoxin_YafN
Benzoyl-CoA_reductase_subunit_C
Bundle-forming_pilus_B
Carboxylesterase_NlhH
Chaperone_protein_FocC_precursor
Chaperone_protein_YcdY
Copper_homeostasis_protein_CutF
DNA_gyrase_inhibitor_YacG
EIIBC-Fru
Formate_dehydrogenase-N_subunit_beta
Formate_dehydrogenase-O_subunit_beta
Formyl-coenzyme_A_transferase
Glycine_betaine/L-proline_transport_system_permease_protein_ProW
HTH-type_transcriptional_regulator_QacR
HTH-type_transcriptional_repressor_FabR
Helix-turn-helix_domain_protein
Imidazole_glycerol_phosphate_synthase_subunit_HisH
Membrane_fusogenic_activity
Multidrug_resistance_protein_MdtF
Murein_hydrolase_activator_NlpD_precursor
N5-carboxyaminoimidazole_ribonucleotide_synthase
NAD-dependent_dihydropyrimidine_dehydrogenase_subunit_PreT
Nicotinate-nucleotide_pyrophosphorylase_[carboxylating]
Outer-membrane_lipoprotein_LolB_precursor
Outer_membrane_lipoprotein_blc_precursor
Paraquat-inducible_protein_B
Phosphodiesterase_YfcE
Polymyxin_resistance_protein_PmrD
Polyphosphate_kinase
Polysialic_acid_biosynthesis_protein_P7
Propanediol_utilization_protein_PduB
Rare_lipoprotein_A_precursor
Regulator_of_nucleoside_diphosphate_kinase
Replicative_DNA_helicase
Ribonuclease_3
Stage_0_sporulation_protein_KD
Tellurite_methyltransferase
Transcriptional_regulator_YqjI
Tryptophan_synthase_alpha_chain
Type_I_restriction_enzyme_EcoKI_specificity_protein
YcgL_domain_protein
dTDP-glucose_4,6-dehydratase_2
putative_hydrolase_(HAD_superfamily)
putative_oxalyl-CoA_decarboxylase
putative_oxidoreductase
putative_oxidoreductase_YdhV
putative_phospholipid-binding_lipoprotein_MlaA_precursor
putative_phospholipid_ABC_transporter-binding_protein_MlaB
recombination_protein_F
type_III_restriction-modification_system_StyLTI_enzyme_res
Delta-aminolevulinic_acid_dehydratase		0.192966		0.365696	0.378826		0.274659	0.455908	0.411186	0.257762	0.216748		0.481198	0.663162	0.259989	0.406239		0.495675	0.159187	0.17492		0.408696	0.257433	0.255444			0.249133			0.412227	0.466587	0.2828	0.457495	0.413963	0.190037	0.310417	0.249418						0.582931	0.561211				0.276493	0.188621
Periplasmic_nitrate_reductase_precursor																			0.0884372	0.0971777								0.0907765							0.190037			0.133158		0.0950917
Putative_phosphoserine_phosphatase_2						0.427432	0.427247					0.393626						0.478583													0.450497		0.44172
2,6-dihydropseudooxynicotine_hydrolase				0.580069												0.840495						0.295953
Fluffing_protein																																		0.128471						0.502628
Autonomous_glycyl_radical_cofactor	1.85663	2.57288	0.540132	2.20678		4.83914	3.61634	2.75117	3.36038	4.48219	2.85385	3.37394	2.90378	2.90133	3.42319	1.75103	1.32534	2.13653	4.58989	5.03381		3.38232	2.50282	1.19207	2.51803	3.61317	1.73009	2.26941	3.52207	3.36889	2.84779	4.91757	3.73884	4.52505	4.27583	11.3302	5.6119	5.47279	1.83235	3.26029	1.16221	0.694202	1.68849	0.967605	5.63338	5.8018	0.38624	2.25962	1.85477
Stress_protein_H5	2.12398	2.91593	1.83645	3.16516	3.55313	3.05309	3.32642	4.92067	3.33202	2.87834	3.04652	4.40018	2.10732	2.83502	2.90321	3.26392	5.95874	3.17916	7.14573	5.1407		2.83269	2.66014	2.42672	2.46048	4.09493	4.04149	6.04312	2.94973	4.44921	2.99259	2.92226	2.2717	3.61147	7.13694	2.94896	4.61423	3.6219	4.28036	5.20288	3.25143	5.92551	1.96991	1.89651	3.26875	3.12294	3.15944	2.98422	4.01343
D-alanine--D-alanine_ligase_B							0.305176	0.31442					0.331861					0.341845	0.176874												0.321784					0.344907
Ecotin_precursor				0.479187				0.597397	0.538795			0.534207						0.649505							0.546773	0.572086	0.525947		0.557661	1.27932	0.611389	0.974088		0.542434			0.526549	0.506001	0.586351										0.398199
Ribosomal_RNA_small_subunit_methyltransferase_C							0.411988						0.282082					0.461491	0.150343					0.241253		0.255933		0.220457			0.273516				0.179479			0.226369			0.23521				0.236463
Sulfite_reductase_[NADPH]_hemoprotein_beta-component					0.3527				0.141788				0.16593																											0.135845
UDP-glucose_4-epimerase					0.22207				0.24104	0.243442			0.282082			0.23814		0.290568	0.336061	0.26238		0.239581		0.83729	0.676272			0.220457					0.268187		0.401189		0.235561		1.26065	0.366782			0.94475	0.909549	0.236463
Asparagine_synthetase_B_[glutamine-hydrolyzing]																						0.211395														0.172454			0.146588
Molecular_chaperone_Hsp31_and_glyoxalase_3	0.490149	0.493136	0.356487	0.416136		0.931191						0.646672				0.644379	0.487726		0.185718	0.447018		0.648277	0.286036	0.865673	0.661883	0.496811	1.06573	0.596531	0.308181	1.09453	0.530943		0.520598	0.87075			0.637401		0.48374	0.285275	0.456584	0.380158					0.355341	0.581589	0.639214
Acyl_carrier_protein		1.76886			1.18873		1.38855	2.59396			1.98686		1.50997	2.73554		1.27475	1.74945		1.45921	1.60343		1.28246	1.30146							1.29354	1.46412	1.42971	1.43559	1.29899	1.742	2.84548	1.26095	1.21174		1.23619		0.752052			1.26577	1.30361			1.72902
Outer_membrane_protein_II*	2.40619	2.50856	1.75003	1.77804	3.4225	1.61814	2.13623	0.770328	1.06341	0.873527	2.50465	1.25117	2.32303	2.35423	0.895518	1.97516	2.18416	1.05972	0.937434	0.8746		2.25488	2.31689	1.98679	2.3022	2.40878	2.51901	1.15416	2.34805	2.61551	2.96041	2.21526	2.24015	2.96911	0.285055	1.05197	1.6905	0.506001	2.37472	0.842241	1.23139	2.41318	0.542729	0.522507			2.0239	4.63365	2.45207
Hypoxanthine_phosphoribosyltransferase					0.444141	0.519025	0.5188	0.864654		0.787606	0.662287	0.477975	0.564163	0.563688	0.794411	0.47628		0.581136	0.300686	0.534478			0.486262	1.13531	0.489218	0.828019	0.470584			0.78181	0.547033	0.534177			0.580668	0.586342		0.452737					0.683436	1.54817					0.576341
Transcriptional_regulator_KdgR						0.335839		0.345862	0.496259	0.501204		0.492033	0.365047		0.317764	0.490289		0.376029	0.212249	0.213791		0.310046			0.316553							0.345644			0.232267	0.379398	0.304844	0.292948	0.322493						0.306011
UTP--glucose-1-phosphate_uridylyltransferase		0.471695	0.334882	0.390916	0.744589	0.885395	0.305176	0.31442	0.283576	0.443923	0.52983	0.815369	0.730094	0.812374	0.288877	0.434256	0.46652	0.52986	0.504092	0.427582		0.620091	0.286036	0.62442	0.446051	0.466702	0.608991	0.259361	0.454934	0.625448	0.707925	0.487044	0.899215	0.628082	0.464534	0.758796	0.789823	0.585895	0.293176	0.59772	0.608779	0.471066		0.387042	0.278192	0.286508	0.440314	0.543452	0.597299
Isocitrate_dehydrogenase_[NADP]	0.326766	0.857628		1.70238	2.67791	1.22123	1.22071	1.66642	1.70146	1.93321	2.7214	1.68697	1.32744	0.646583	1.94992	1.68099	0.731589	1.36738	1.1939	1.16613		1.49386	1.71622	1.3198	1.33815	1.4001	1.66089	1.03745	1.3648	0.980816	0.772281	0.612733	0.757234	1.32754	1.96371	1.81076	1.46879	1.41148	0.850209	1.26336	0.954676	2.32227	1.60809	1.79975	1.47442	1.51849	1.26687	1.01063	1.25747
Heat_shock_protein_J							0.244141	0.251536		0.229122		0.224929				0.224132		0.273476	0.300686	0.155484							0.332177		0.234805	0.341153				0.34259	0.253382										0.222553
Putative_peroxiredoxin_bcp		0.418094		0.491798	0.509456		0.595094		0.552974	0.558484	0.469622	0.548265			0.56331	0.546322	0.413507	0.666598	0.344905	0.621938			0.557771	0.908247	0.561162	0.587141	1.30103	0.505755	0.572336	0.909742	0.627479			0.556709	0.675686		0.540405				0.539599	0.776845	0.783942	0.754732			0.996499	1.22992	0.408678
CfrBI_restriction_endonuclease																																			0.168922										0.222553	0.229207
D-galactarate_dehydratase						0.16792		0.31442										0.410214
DNA_helicase_II										0.114561													0.114414															0.106526
DNA_primase_TraC				0.0504408												0.056033
Fatty_acid_metabolism_regulator_protein																			0.221093	0.378993															0.26394
Maf-like_protein_YceF						0.442697								0.480793
Mannose-1-phosphate_guanylyltransferase_RfbM																			0.433342	0.320687
Osmotically-inducible_lipoprotein_B_precursor																																									1.99237						0.926976	1.14411
Outer_membrane_cobalamin_translocator																						0.225488	0.200225
Ribosomal_RNA_small_subunit_methyltransferase_A
Trans-aconitate_2-methyltransferase																	0.243863																								0.318225	0.190079
Uronate_isomerase																											0.166089								0.190037										0.166915
glycine_radical_enzyme,_YjjI_family																																					0.152422	0.146474
replication_protein																																			0.253382	0.93125									0.751118
sn-glycerol-3-phosphate-binding_periplasmic_protein_UgpB_precursor									0.184325																																							0.190685
Glutathione_S-transferase_GstA		0.31089		0.365696	0.888281	0.717475	1.0376	0.455908	0.96416	0.415283	0.818828	2.0806	0.481198	0.480793	0.418871	0.952561	0.307479	0.495675	0.256468	0.456735		0.66237		0.411549			2.50517		0.997919	1.66312	0.466587	0.738421	0.457495	1.29899			0.40184	0.386158	1.33395		2.03387	0.239665	2.77395	2.2642			0.525286	1.11551
Low_specificity_L-threonine_aldolase									0.255219					0.298423																	0.289606						0.249418											0.171616
Propionate_kinase						0.228981	0.213623			0.214802					0.332208				0.45103	0.223509									0.337531						0.337843	0.396643	0.443409								0.319921	0.214881
Regulator_of_ribonuclease_activity_A		0.428814	0.712974							0.572804							0.424109		0.583685								0.913487			0.568589				0.942123					0.586351	0.543381	0.913168	0.545445					0.308992	1.66849
molybdopterin_biosynthesis_protein_MoeB		1.18996		0.567459	1.46305				0.638047		0.903119						0.795205	0.769151	0.663279	0.728833		1.57841	1.07264	2.9518	0.647494	0.67747		0.972605				0.706999		0.642357		1.2934	1.03924	0.998685		1.01884	1.03769	0.371894		0.870845	1.04322	1.07441	0.57936		1.17364
Quinone_oxidoreductase_1						0.274778	0.274659	0.455908	0.567153	0.257762		0.253045				0.406239		0.495675	0.159187								0.553628			0.255865	0.466587	0.2828		0.570984	0.190037		0.40184			0.393952	0.249046	0.148758	0.582931	0.348338			0.139046	0.171616
Thiosulfate-binding_protein_precursor				0.214373			0.564576				0.445539		0.613943	0.281844													0.844283		0.24948	0.696521	0.5953	0.267089		1.05632					0.249199	0.230937
KHG/KDPG_aldolase	0.44559	0.32161		0.378306	0.914407	0.748006	0.747682	0.770328	0.425365	0.701685	0.842911	0.421742	0.813059	1.55843	0.433315	0.686404		0.512767	0.61906	0.680244		0.986509	0.429054	0.695376		0.737689	0.678195		0.719089	0.696521	1.12624	0.769844	0.773009	0.699455	0.739032				0.439763	0.815072						0.530041	0.231744	0.467178	0.513467
LexA_repressor																			0.336061					0.425741
Lipopolysaccharide_export_system_ATP-binding_protein_LptB					0.326574		0.381471			0.358003			0.414826				0.413507	0.427306	0.344905	0.544195		0.352324	0.557771	0.354784				0.505755		0.355368					0.411746		0.346414	0.745685		0.529797	0.345897					0.358136		0.371836
F-type_ATPase_subunit_delta	0.534708	0.62178	0.626553	1.05926	1.48918	0.885395	0.885012	0.565955	0.822372	1.20289	1.7942	1.18088	0.962397	0.961585	1.21328	1.17669	1.20871	0.99135	0.742872	0.563631		1.18381	1.63041	1.19207		0.541976	1.16262	0.752148	1.23272	0.824454	0.933173	0.911243	0.567925	1.19907	0.886838	1.44861	0.80368	1.98405	0.850209	1.1411	1.16221	0.694202			0.806756	0.830874	0.648883	0.800877	0.607778
Ribose-5-phosphate_isomerase_A		0.31089		1.14753	0.613959	0.442697	0.717165	0.738886	0.666405	0.673045	1.09578	0.66073	0.779873	1.12738	0.418871	0.658388	0.318082	1.16227	0.601373	0.884318		0.422789	0.514865	0.666994	0.676272	0.70758	1.61936	0.609499	0.689738	0.966601	1.09407	0.738421	1.07275	1.64158	0.717917	0.500115	1.26095	0.639159	0.425105	1.23619	0.40124	0.388423			1.26577	0.974129	0.224019	0.457644	0.303889
Ribosomal_silencing_factor_RsfS							0.976565	1.00614								0.896528								1.57524	0.92088	0.963513				0.909742									0.938162
Succinate_dehydrogenase_iron-sulfur_subunit		0.600339		1.80326	3.6315	1.78606	1.78528	1.83935	2.02757	2.04778	2.05911	2.01031	1.55975		2.06547	1.63896	0.784603	2.44419				0.549626	1.05833	1.33399	1.35254	1.76142		0.505755	1.37948	0.355368	0.40223	0.392777			0.781262	1.27616	1.02538	0.985369	1.08475	0.529797	1.02385	0.462801	0.783942	0.754732			0.19312	0.371836	0.58682
UDP-N-acetylmuramoyl-tripeptide--D-alanyl-D-_alanine_ligase				0.176543					0.297755			0.29522							0.123812			0.183209		0.298018										0.18557	0.147806					0.176599	0.179866
Succinate_dehydrogenase_flavoprotein_subunit	0.311913	0.482416	0.226855	0.756612	0.875219	0.915926	0.793459	0.943259	1.19102	0.744646	0.806786	0.843485	0.647129	0.248686	0.75108	0.728429	0.339288	1.02553	0.229937	0.145767		0.450975	0.743694	0.638611	0.561162	0.67747	0.359859	0.33717	0.763115	0.298509	0.160892	0.157111		0.299766	0.337843	0.672569	0.623544	0.519316	0.381128	0.285275	0.622615	0.264458	0.522628	0.503155	0.625931	0.558691	0.200845	0.305096	0.702088
S-adenosylmethionine:tRNA_ribosyltransferase-isomerase																								0.227062							0.257427	0.251378											0.321617	0.309634
Ferredoxin--NADP_reductase																																				0.413889
Glutamate--cysteine_ligase							0.167847				0.132457							0.188015									0.152248				0.176981				0.116134
DNA_gyrase_subunit_B		0.0750424		0.340475	0.182881	0.274778	0.213623	0.172931	0.311934	0.315042	0.264915	0.4358	0.232303	0.298423	0.158882	0.490289	0.190849	0.52986	0.495248	0.544195		0.563719	0.643582	0.780524	0.201443	0.105384		0.350138	0.161428		0.289606	0.2828	0.283963		0.369516	0.689814	0.429553	0.599211		0.421121	0.193702	0.181815	0.542729	0.270929	0.153005	0.386786	0.0540736	0.104877
CsbD-like_protein		1.86534	1.03705	2.19417		2.65618	1.46485	2.73545	4.02679	2.4917		3.99249			2.51323	3.97834	1.01786	2.97405	1.53881	0.932906				2.4693	2.50364	1.44527	2.40828		1.40883	2.47336				1.37036			3.93526		4.16309		1.32824	3.61977					2.19384	0.915288	1.82333
Cytosol_aminopeptidase				0.403526	0.418015	0.488494	0.274659	0.393024	0.354471	0.458243	0.216748	0.253045	0.414826	0.414476	0.259989	0.448264	0.339288	0.803336	0.221093	0.17492		0.450975	0.257433	0.454123	0.359719	0.481756		0.324202	0.366882	0.170577	0.40223	0.392777	0.394393	0.256943	0.26394	0.431134	0.540405	0.519316	0.175905	0.434705	0.442748	0.264458		0.232225	0.166915	0.458414	0.0926976	0.238356	0.125747
MltA-interacting_protein_precursor														0.397897
tRNA_pseudouridine_synthase_B					0.248196										0.274433					0.184638										0.27008	0.305695
DNA_mismatch_repair_protein_MutS																			0.061906																			0.0932106
Glycerol_kinase		0.482416		1.55105	6.07428	3.3126	3.31116	3.41145	3.0768	3.10746	2.50465	6.53701			0.895518	1.72301		3.70902	1.91909	2.10876		1.12744	1.28716	1.58943	3.12236	3.26691	0.622832		3.18454	3.08459				3.09759	4.90928	3.74224	3.00687		3.18095		0.152195		0.904548	0.870845	3.01838	3.10862
StbA_protein																																			0.190037		0.249418			0.244522
30S_ribosomal_protein_S1	0.712944	2.09047	0.972237	1.51322	2.02476	2.18296	2.76185	1.88652	2.38204	2.59194	1.72195	2.179	3.23564	3.00081	2.06547	1.83508	2.06753	2.05107	3.82933	3.96485		3.18501	3.23221	3.20725	2.05759	1.64098	1.81313	3.60512	1.45285	2.57286	2.91214	3.06366	2.8554	2.04127	3.56847	2.06944	2.3279	3.46211	2.27211	3.0701	2.14456	1.86773	3.37698	3.25115	1.98907	2.22044	1.19734	1.60175	2.36824
General_stress_protein_69						0.396901										0.23814		0.444398																		0.448379	0.498836	0.226369		0.230937						0.243532
Maltose/maltodextrin_import_ATP-binding_protein_MalK						0.244247	0.381471					0.224929	0.265489		0.231101									0.227062		0.240878			0.366882						0.168922			0.213053		0.217353
UDP-N-acetylmuramate:L-alanyl-gamma-D-glutamyl-_meso-diaminopimelate_ligase					0.169819		0.198365												0.114968	0.126331			0.185924												0.211152
putative_lipoprotein				0.403526		0.488494	0.488282	0.503071		0.458243				0.53053		0.448264			0.459873			0.732835	1.07264	0.73795						0.454871		0.502755	0.504823		0.337843	0.551852	0.443409	0.998685		1.01884	0.719466				0.445107	0.458414
Biodegradative_arginine_decarboxylase									0.0992518
Cytolethal_distending_toxin_A/C_family_protein
Deoxyribonuclease_CdtB
Protease_7_precursor
tRNA_(mo5U34)-methyltransferase																																	0.283963
ATP-dependent_RNA_helicase_SrmB		0.375212		0.252204	0.3527	0.198451	0.198365	0.31442	0.368649	0.286402			0.21571	0.729478		0.182107	0.46652	0.461491	0.698654	0.427582		0.620091	0.62928	0.879864	0.287775				0.190779	0.184791	1.27105	0.4242	0.55215	0.18557	0.464534	0.344907	0.374127	0.692422		0.366782	0.581107	0.289251	0.703538	0.677324		0.18623	0.20857	0.123945	0.618256
Sigma_cross-reacting_protein_27A														0.480793								0.408696		0.411549								0.738421				0.500115							0.582931	0.561211
DNA_topoisomerase_1		0.0643221		0.126102	0.169819		0.152588	0.0943259	0.141788			0.0843485			0.086663	0.140082			0.0530623	0.0971777		0.239581	0.0858109	0.184488	0.0863325						0.273516	0.157111	0.0946542		0.0633456	0.103472	0.0831393	0.133158	0.0879527		0.0830153	0.107436	0.120606	0.116113					0.104789
Peptidase_T	0.222795						0.366212			0.443923		0.4358			0.447759	0.196115	0.159041		0.433342	0.476171		0.310046				0.225823	0.304496		0.220129		0.5953		0.22086	0.199844	0.285055			0.359527	0.322493	0.366782	0.456584	0.223136					0.108147	0.610192
Large-conductance_mechanosensitive_channel
Type_IV_secretion_system_protein_virB4																										0.496811			0.146753
Arginine--tRNA_ligase		0.343051		0.189153	0.339637	0.228981	0.320435	0.330141	0.212682	0.214802	0.180624	0.140581	0.348454	0.431055	0.144438	0.210124	0.275671	0.341845	0.282999	0.145767		0.295953	0.457658	0.283827	0.215831	0.391427		0.33717	0.308181		0.514854	0.408488	0.504823		0.337843	0.551852	0.290987	0.426106	0.146588	0.434705	0.290553	0.214872	0.904548	1.14177	0.361649	0.286508	0.115872		0.272452
Biosynthetic_arginine_decarboxylase		0.192966		0.226983	0.235133	0.351105	0.427247	0.282978	0.326113	0.186161	0.156541	0.253045	0.298675	0.149211	0.129995	0.182107		0.222199	0.0795935			0.324139	0.128716	0.326401	0.129499	0.270988			0.132078		0.20916	0.204244	0.362841		0.137249	0.638078	0.124709	0.173105				0.107436	0.18091	0.174169	0.250373				0.136226
Low-affinity_inorganic_phosphate_transporter_1							0.183106						0.199117											0.255444	0.172665	0.180659
putative_formaldehyde_dehydrogenase_AdhA								0.282978	0.255219									0.30766									0.249133																				0.139046	0.266959
F-type_ATPase_subunit_b	0.980299	3.87005	1.44755	1.22319	4.71573	3.48052	3.47901	3.58438	1.37535	3.78051	2.74548	0.562323	1.60953	0.663162	1.93547	1.87711	1.87668	1.65795	2.01637	0.942624		3.2132	2.53142	2.51187	2.54681	1.46032	1.34255	1.2579	1.96649	1.37883	1.56065	1.52398	1.0412	1.38464	1.41472	2.31088	2.45261	3.84827	1.4219	2.40446	2.44895	0.545445		0.774084	1.34923	0.945478	0.509837	2.7554	3.02841
ABC_transporter_ATP-binding_protein_uup																			0.0795935																0.137249					0.122261						0.128929
PTS-dependent_dihydroxyacetone_kinase,_ADP-binding_subunit_DhaL											0.818828			1.12738					0.601373	0.466453		0.422789					2.04843	0.389042		0.966601	0.482676	0.471333		0.970672					0.439763				0.603032
NAD(P)H-flavin_reductase
Phosphoribosylformylglycinamidine_cyclo-ligase																																				0.48287
SPBc2_prophage-derived_aminoglycoside_N(3~)-acetyltransferase-like_protein_YokD																						0.479161
Tagatose-6-phosphate_kinase
Tail-specific_protease_precursor
putative_lipoprotein_YceB_precursor																																								0.44829
Elongation_factor_Tu_1							5.31007				5.39463																								7.2214	4.00092								3.25115				6.52143
Pyruvate-flavodoxin_oxidoreductase						0.0763271			0.0992518			0.0702904							0.0530623	0.0680244
YfbU_domain_protein		0.375212							0.496259	0.501204		0.492033		0.580267	0.505534	0.490289			0.725185	1.08839							0.788921	0.73918		0.810239		0.895532		0.813652	0.601783		0.789823	0.466053	1.64178	0.774318	0.484256	0.289251		1.10307		0.816549			0.597299
7-carboxy-7-deazaguanine_synthase																			0.23878	0.26238			0.386149	0.383167						0.383797			0.425944
Succinate_semialdehyde_dehydrogenase_[NAD(P)+]_Sad																																				0.344907
Thioredoxin_reductase	0.608973	0.728984	0.313276	1.7276	1.52837	1.03805	1.0376	1.30484	0.96416	1.23153	1.19212	0.759136	1.12833	0.480793	1.19884	0.952561	0.434712	1.69213	0.734029	0.660809		0.831486	1.67331	0.965012	0.417274	0.812964	0.747398	1.28384	0.997919	0.966601	0.868817	0.848399	0.646804	0.970672	1.0452	0.327662	0.263274	0.719053	0.60101	0.393952	0.747137	0.561973	1.44728	1.31594	0.403378	0.587342	0.316717	0.943891	0.712567
Pyridoxine/pyridoxamine_5~-phosphate_oxidase																			0.229937	0.252662										0.369583		0.659866		0.371139		1.01748
Maltodextrin_phosphorylase				0.138712		0.106858	0.213623	0.172931	0.198504	0.315042		0.36551	0.298675		0.317764	0.252148	0.0742192	0.30766	0.159187	0.252662				0.156105	0.201443	0.331208		0.142649	0.322856	0.156362					0.190037	0.120718	0.193992	0.239684	0.205223	0.0950917					0.0973671
Putative_glucose-6-phosphate_1-epimerase						0.305309		0.31442	0.283576	0.630085		0.449858			0.462203			0.52986	0.176874			0.28186	0.286036	0.62442		0.255933	0.276814	0.259361	0.293506	0.284294				0.456787	0.464534		0.443409	0.426106	0.469081			0.165286	0.402021	0.387042	0.445107		0.154496	0.190685
Lipoprotein_activator_of_PBP_from_the_outer_membrane_A				0.113492					0.127609	0.128881		0.126523					0.0954246												0.132078					0.128471								0.0743788
Inositol-1-monophosphatase		0.707543		0.290034	1.09729	0.549555	0.350953	0.786049	1.4746	0.945127	0.433497	0.702904	0.59735	1.39264	0.332208	0.924544	0.530137	1.12809	1.11431	0.816293		1.18381	0.715091	0.709568	1.20866	0.993623	0.318336	0.855892	0.52831		1.06189	1.31973	1.0412	0.328316	1.09799	0.862268	0.914532	1.38484		0.896579	0.498092	0.859488	1.00505	0.445098	0.500745	0.945478	0.509837	0.343233	0.88023
Outer_membrane_protein_assembly_factor_BamC_precursor		0.192966		0.226983	0.235133	0.274778	0.274659	0.282978	0.255219	0.257762	0.602079	0.393626	0.464605	0.298423			0.190849	0.30766	0.804778	0.738551		0.253674	0.257433	0.255444	0.258998		0.692036	0.233425	0.264155	0.540159		0.2828	0.283963	0.71373	0.52788	0.655324	0.249418	0.838896	0.263858	0.679227	0.249046		0.763841	1.21918	0.389468	0.257858			0.398199
nicotinamidase/pyrazinamidase	0.430737	0.31089	0.313276	0.592679		1.02278	0.717165	1.05331	0.666405	0.673045		1.26523	0.779873		0.67886	0.938553	0.498329	1.5383	0.256468			1.26837	0.414753	0.666994	0.417274	0.70758	0.927328		0.689738	0.668092	1.07798		0.457495	0.670906			0.651258	0.386158	0.982138	0.638473	0.650286	0.553709					0.517561
ProP_effector		1.06131		0.731391		0.885395	0.625612	0.64456		0.830566	0.927202		0.962397	0.961585	0.37554	0.574338		0.99135	0.680966	0.748269		1.08516	0.586374	0.823098	0.834548	1.15923	0.567469	0.531691	0.601687	0.369583	0.659657	0.911243	0.646804	0.585258	0.612341	0.448379	0.80368	0.772317		1.04601			0.824144	0.503155	0.570293				0.806877
Dihydroorotase					0.470267						1.02353																								0.179479	0.293171												0.162082
Phosphoheptose_isomerase						0.809068	0.503541	0.833212	0.467901	0.758966	0.397372		0.54757	0.87869		0.742437	0.561945	0.905889	0.672123	0.515042		0.746928	0.757996	1.07854		0.797909	0.733558	0.687308	0.77779	1.4499	0.852727			1.08487	1.07687	0.914004		0.705738	0.776915	0.71998	0.733302		0.663335	0.638619	0.737208	1.46119		0.31463
Maltodextrin-binding_protein				0.403526		1.31283	1.12915	0.361583	0.453722	1.05969		1.60262	1.22789		0.895518	0.714421		0.256384	0.76056	0.398429				1.05016	0.589939	0.782854	0.207611		0.469609	0.582803		0.502755	0.362841	0.328316	1.36193	0.396643	0.706684	0.985369	0.337152	0.203768					1.02931	0.730597
Fe/S_biogenesis_protein_NfuA				0.403526								0.73102	0.530977	0.862111					0.459873							0.782854	0.442903			1.0661	1.20669	0.816977	0.820337			0.896759	0.443409		0.762256					0.619267	0.445107
Structural_maintenance_of_chromosome-related_protein																			0.0530623				0.0572072		0.057555										0.116134			0.0932106								0.0573017
L-serine_dehydratase_TdcG						0.549555	0.305176			0.644405			0.331861		0.288877				0.114968	0.194355						0.195714			0.52831							0.48287	0.180135
Galactokinase				0.201763	0.209007			0.251536	0.467901	0.343683	0.288998	0.224929			0.346652	0.224132			0.212249	0.155484				0.340592						0.227436				0.34259	0.253382	0.413889	0.221705								0.222553
Negative_regulator_of_Pho_regulon											0.288998		0.398233	0.397897				0.410214				0.535533									0.386141						0.332557						0.482426	0.46445
50S_ribosomal_protein_L13	0.653532	2.13335	0.788592	1.87892	1.39774	3.93848	2.27356	1.14763	2.11264	2.8497	1.7942	2.09465	3.30202	2.47028	2.15213	1.0226	2.10994	1.24773	4.58989	4.04259		1.50795	1.04403	2.11451	2.14392	2.24318	1.48096	2.58065	0.645712	1.52097	2.39729	3.12651	4.07013	0.628082	3.48401	1.25891	2.06463	1.42479	2.9171	0.991671	2.06155	4.28918	1.46738	1.4127	0.612022	0.630319	1.15099	1.4206	2.70356
Unfoldase_HslU	0.193089	0.771865	0.140434	0.66834	0.57477	0.946457	0.671388	0.204373	0.623868	0.758966	0.421455	0.745078	0.730094	0.729478	0.389984	0.616363	0.46652	0.598229	0.840153	0.515042		0.493254	0.500563	1.02178	0.892103	0.662415	0.484425	0.453882	0.396233	1.17982	1.15842	0.4242	0.836112	0.285492	0.559553	0.914004	0.734397	0.466053	0.776915	0.59772	0.484256	0.59503	0.542729	0.522507	0.612022	0.50139	0.20857	0.419507	0.754483
Aminoglycoside_3~-phosphotransferase		0.235848						0.345862	0.311934					2.66923				0.598229									0.456743		0.322856						0.369516	0.379398				0.475459									0.366762
Glutamate_decarboxylase_beta	1.29221	1.30788	1.18829	0.970985		2.50353	3.79945	1.21052	2.04175	0.587124		3.50046	3.18586	2.98423	0.37554	1.90512	2.45983	1.21355	1.88371	1.46738		2.53674	1.10124	1.39075	1.49643	1.00868	2.26988	1.76366	0.983244	2.13221	3.427	3.07937	3.58108	4.53932		1.00023	1.35794	2.55663	1.99359	2.66257	3.47281	1.876					1.39046	2.60285	2.60925
putative_oxidoreductase_YhhX									0.24104						0.245545				0.229937															0.242668
EIICB-Glc							0.289918						0.315268	0.232107		0.182107						0.183209		0.269636	0.187054	0.195714
D-ribose-binding_periplasmic_protein_precursor	0.505002	0.225127	0.226855	1.22319		1.78606	1.48011	1.85508	1.98504	1.66113	0.951285	2.30552	1.59293	0.34816	1.70437	1.62496	0.222657	2.80313	1.66262	1.82694		1.11335	1.38728	1.67458	1.39571	1.17428	1.34255	0.609499	1.73168	0.895527	0.547033	0.534177	0.536374	0.885025	2.0165	2.41435	1.09467	1.55795	1.4219	0.285275	0.290553	0.272722	1.26637	1.21918	1.09886	1.13171	0.254918		0.356283
16_kDa_heat_shock_protein_B																											0.608991
2-C-methyl-D-erythritol_4-phosphate_cytidylyltransferase												0.857543																										0.57258
ADP-L-glycero-D-mannoheptose-6-epimerase																																											0.321617	0.309634
Alanine_racemase,_catabolic																																										0.140493						0.162082
Aspartate_chemoreceptor_protein													0.182523										0.600676
Autoinducer_2-binding_protein_LsrB_precursor																																										0.264458					0.139046
Beta-galactosidase		0.0857628
Beta-hexosaminidase
Bor_protein																																1.20975
Carbon_storage_regulator																																															0.9656	1.17271
Carboxymethylenebutenolidase												0.309278						0.376029
Chemotaxis_protein_CheA																							0.486262	0.127722
D-tagatose-1,6-bisphosphate_aldolase_subunit_GatY												1.09653																										0.439421
D-tagatose-1,6-bisphosphate_aldolase_subunit_GatZ												0.716962																										1.71774
DMSO_reductase_iron-sulfur_subunit																											0.401381								0.30617
DNA_damage-inducible_protein_YebG																																											1.42718	2.38031
DNA_topoisomerase_4_subunit_B																																																	0.0943103
Exodeoxyribonuclease_I						0.183185												0.205107
F-ATPase_subunit_6																																											0.442224	0.425746
Formaldehyde_dismutase																0.32219																										0.123965
Fumarate_and_nitrate_reduction_regulatory_protein																							2.05946	2.04355
Fumarate_hydratase_class_II																		0.222199																														0.123945
GDP-L-fucose_synthase												0.534207																										0.506001
Galactitol-1-phosphate_5-dehydrogenase												0.688846																										0.652474
Galactoside_O-acetyltransferase												1.40581																										0.679106
Glucarate_dehydratase								0.204373										0.478583
Glutamate_5-kinase												0.238987																							0.179479
L-fucose_mutarotase
Lipoprotein_YlpA_precursor																															0.386141
N-acetylmannosamine_kinase						0.53429		0.345862
N-succinylglutamate_5-semialdehyde_dehydrogenase						0.183185																																									0.108147
Outer_membrane_flp_protein																															0.20916
Penicillin-binding_protein_1A					0.0914407																														0.0739032
Porin_OmpF
Protease_HtpX																																																	0.220057
Pyridoxine_kinase
Ribosomal_RNA_large_subunit_methyltransferase_M																															0.273516				0.158364
Ribosomal_protein_A																	1.19811																								1.56345
S-adenosylmethionine_decarboxylase_proenzyme_precursor																																						0.292948
Semialdehyde_dehydrogenase,_NAD_binding_domain																																					0.40184				0.40124
Transcriptional_regulator_ModE																				0.223509																				0.312444
UDP-3-O-(3-hydroxymyristoyl)glucosamine_N-acyltransferase																	0.413507					0.253674
Uridine_kinase																															0.434408
Xylene_monooxygenase_electron_transfer_component																	0.265068																									0.132229
conjugal_transfer_protein_TrbF				0.315255																																	0.346414
murein_lipoprotein																										0.963513			0.939218
polysaccharide_export_protein_Wza																																0.251378
putative_periplasmic_iron-binding_protein_precursor																																									0.276718	0.36363
putative_protease_SohB																							0.228829	0.227062
putative_transcriptional_regulator																																				0.93125
tRNA_(uracil(54)-C(5))-methyltransferase
Carbonic_anhydrase_2		0.450255		0.756612	0.783778	0.641148	0.411988	0.424466	0.850729	0.386643	0.505746	0.379568	0.448012		0.389984	0.840495	0.286274	0.461491	0.910903	0.583066		0.591905	0.858109	0.851481		0.406482	0.373699	0.778084	0.396233	0.597018	0.675746			0.385414	0.633456	0.724305		0.798948		0.815072	0.830153	0.223136	0.844245	0.812788	0.375559	0.601668			0.282931
50S_ribosomal_protein_L33		0.696823	0.702171	1.7276												0.910536	1.45257		1.21159				0.929618												1.44639		1.89835	1.82426		0.882995	0.899332	3.81811					3.56886	0.619726	0.68113
50S_ribosomal_protein_L21		1.18996	0.691369	1.39973	0.83603				0.907445		0.770661			1.06106	0.924406				1.50343	1.65202		0.901951	0.915316	0.908247				0.829956		0.909742	1.02971	1.00551	1.00965		1.17189	1.1037	0.886819	0.852211		1.50788	1.53578	1.40493			0.890214	1.59012	0.494387		1.78142
S-ribosylhomocysteine_lyase	1.67839	1.58661	1.59879	1.42495	1.29323	1.26703	1.26648	2.35815	1.4037	1.41769	1.78215	0.80131	1.64271	0.961585	0.505534	2.63355	2.49164	2.56384	0.99934	0.96206		1.59251	1.18705	1.17788	0.834548	2.27329	2.60205	1.28384	2.20129	2.10378		0.549888		3.06904	0.369516	1.00023	2.05077	1.31826	1.45122	1.12752	1.56345	1.55369	0.703538	1.10307		0.830874	1.81533	3.36559	1.57184
Acyl-[acyl-carrier-protein]--UDP-N-_acetylglucosamine_O-acyltransferase				0.302645			0.366212	0.377303	0.340292	0.343683					0.346652			0.410214																								0.30578						0.228822
Iron-sulfur_cluster_assembly_protein							0.976565										0.678575	1.0939				0.901951	0.915316		1.59715				0.939218									0.852211
putative_protease_YhbU_precursor																						0.366417																			0.166031
3-hydroxyacyl-[acyl-carrier-protein]_dehydratase_FabZ		1.45797												1.12738			1.04967		1.20275	0.660809								1.12822			1.09407	1.06835	0.820337		2.45992			1.31826	1.27531	1.34487	1.79866	0.818167	2.61314	2.51577	0.570293	0.587342			2.44159
Der_GTPase-activating_protein_YihI																			0.397967	0.4373				0.638611																0.489043
Trm112p-like_protein					1.60674	1.87765	1.87683	1.93368	1.744		1.48111	1.72914		2.03922				2.10235	1.08778			1.73344		3.29239	1.76982	1.85175			3.40467	1.74841	1.97897	1.93246	1.94041						1.80303
D-alanine--D-alanine_ligase_A		0.171526		0.201763	0.339637				0.226861		0.192665								0.229937	0.252662		0.366417	0.228829	0.510889							0.257427				0.274498			0.346211
Isoleucine--tRNA_ligase		0.171526		0.428747	0.548644	0.564821	0.564576	0.393024		0.486884	0.313081	0.36551	0.630536	0.431055	0.548866	0.364214	0.169644	0.427306	0.442186	0.447018		0.535533	0.271734	0.539271	0.489218	0.391427	0.166089	0.246393	0.234805	0.227436	0.675746	0.597022	0.410168	0.228393	0.401189	0.448379	0.36027	0.399474	1.36327	0.258106	0.221374		0.38192	0.36769	0.361649	0.229207		0.0858082	0.167663
Lipoyl_synthase				0.226983		0.625883	0.427247	0.282978	0.255219			0.492033	0.647129	0.464214	0.259989	0.392231		0.666598	0.495248	0.544195			0.586374	0.553463	0.417274						0.450497	0.612733	0.615252		0.432861			0.519316				0.289251				0.257858			0.188621
UDP-N-acetylmuramoyl-L-alanyl-D-glutamate--2,_6-diaminopimelate_ligase					0.156756	0.274778	0.183106	0.282978	0.170146	0.257762		0.168697	0.199117	0.198949				0.205107						0.255444	0.172665		0.166089		0.176103		0.289606	0.2828	0.283963		0.126691	0.206944	0.249418	0.239684					0.241213					0.114411
1-deoxy-D-xylulose-5-phosphate_synthase					0.117567																											0.1414								0.122261			0.18091	0.387042
pyridoxal_phosphate_enzyme,_YggS_family																						0.577812	0.371847			0.391427						0.408488
Dihydrolipoyllysine-residue_acetyltransferase_component_of_pyruvate_dehydrogenase_complex	0.386178	0.954111	0.853408	1.12231	0.953596	1.35862	1.63269	1.2734	2.22608	1.40337	0.879035	1.95407	1.07855	2.60291	1.4155	1.37281	1.13449	2.68348	1.42384	2.06989		1.64888	1.81633	1.9726	2.54681	1.09901	0.525947	0.752148	1.1887	1.12296	1.96288	2.78086	1.92464	1.31326	3.14616	1.58657	1.49651	2.92948	0.747598	1.46713	1.01002	1.33055	1.30657	1.25789	1.0154	0.830874	0.625709	0.619726	1.44609
S-adenosylmethionine_synthase		0.353771		0.819663	1.00585	0.656413	0.808717	0.518792	0.921623	0.930807	0.288998	0.463917	0.879431	1.07764	0.621085	0.462272	0.561945	0.410214	0.468717			0.916044	0.757996	0.922438	0.935269	0.978568	0.595151	0.311234	0.631037	1.27932	1.0458	1.02122	0.836112	0.927848	0.559553	0.741551	0.457266	0.865527	1.12873	0.71998	0.332061	0.272722	0.663335	0.638619	0.737208	0.472739	0.115872		0.345804
Tyrosine--tRNA_ligase		0.707543	0.140434	0.365696	0.169819	0.564821	0.442506	0.723165	0.411186	0.415283	0.252873	0.646672	0.21571	0.613425	0.534422	0.406239	0.222657	0.495675	0.406811	0.544195		0.183209	0.529167	0.52508	0.661883	0.557031	0.179929	0.376074	0.425583		0.740103	0.879821	1.1043		0.485649	0.793287	0.775966	0.745685	0.190564	0.760734	0.40124	0.462801	0.422123	0.251577	0.514655	0.530041	0.162221	0.200219	0.58682
Ribosomal_large_subunit_pseudouridine_synthase_B																	0.212055																							0.271691		0.264458
putative_zinc-type_alcohol_dehydrogenase-like_protein_YahK		0.182246	0.183645			0.259512	0.564576	1.88652	1.04923				0.613943	0.447634		1.03661	0.784603	1.50412	0.150343	0.17492				0.383167	0.388496		0.664354			0.682307			0.425944				0.665114		0.894185	0.366782	0.830153	0.991717					0.571635	0.162082	0.178142
Ribonuclease_PH				0.327865	0.339637	0.396901	0.396729	0.408745	0.368649	0.372323		0.36551	0.431419	0.431055	0.37554	0.364214	0.275671	0.444398				0.366417	0.600676	0.596037	0.374108	0.391427	0.359859		0.381557	0.369583	0.418319	0.408488	0.410168	0.371139														0.24789
Lysine-arginine-ornithine-binding_periplasmic_protein_precursor								0.377303		0.343683						0.336198		0.905889																		0.413889	0.332557											0.228822
formate_dehydrogenase_accessory_protein_FdhE						0.290043										0.266157		0.324753																				0.253
Phosphoenolpyruvate-protein_phosphotransferase	0.311913	0.653941	0.291671	0.769222	0.509456	1.03805	0.808717	0.613118	0.978339	0.658725	0.397372	0.646672	1.01218	1.55843	0.881074	0.966569	0.487726	0.786243	2.43202	0.913471		1.46567	1.10124	1.20626	0.762604	0.797909	0.539788	0.687308	0.77779	0.867098	1.11015	0.958377	1.08852	0.756553	0.812935	0.465625	0.734397	1.02532	0.674304	0.855826	0.456584	0.776845	0.663335	0.522507	0.737208	0.558691	0.471213	0.505315	0.985019
preprotein_translocase_subunit_SecA		0.139365		0.163933	0.692337	0.412167	0.534059	0.408745	0.382828	0.501204	0.313081	0.4358	0.448012	0.265265	0.231101		0.137836	0.598229	0.734029	0.505324		0.493254	0.557771	0.723759	0.287775	0.526921		0.350138	0.396233		0.20916		0.205084		0.453977	0.327662	0.221705	0.625843	0.0879527	0.475459	0.262882	0.132229	0.18091	0.251577	0.375559	0.386786	0.0463488	0.0572055	0.241015
Aconitate_hydratase_2		0.364492		1.31146	1.18873	1.20597	0.946047	1.14763	1.97086	0.816246	1.40887	1.95407	0.862838	0.165791	0.895518	0.952561	0.190849	1.35029	0.698654	0.602502		0.352324	0.886712	1.20626	1.13671	1.18934		0.129681	0.763115		0.225249	0.157111	0.11043		1.73145	1.17268	0.138565	0.759001	0.307834	0.407536	0.193702	0.388423	0.763841	0.580563	0.653751	0.673295	0.0540736	0.409973	0.492509
3-oxoacyl-[acyl-carrier-protein]_synthase_1		0.804026	0.16204	0.403526	0.979722	0.641148	0.793459	0.817491	0.907445	0.601445	0.770661	1.23711	0.862838	0.381318	0.909962	0.448264	0.551342	0.888797	0.902059	0.991213		0.591905	0.743694	0.596037	1.07916	0.481756	0.58131	0.414978	0.469609	0.739165	0.675746	0.816977	0.362841	0.913574	0.675686	0.724305	1.21938	0.852211	0.337152	0.312444	0.719466	0.528916	0.462325	0.445098	0.208644	0.329485	0.679782	0.972493	0.785919
Acetyl-coenzyme_A_carboxylase_carboxyl_transferase_subunit_alpha	0.267354	0.868348		1.02143	1.26711	0.809068	1.23596	0.833212	0.935802	1.15993	0.794744	1.1387	1.09514	1.3429	0.953293	1.3588	0.858822	1.12809	1.55649	1.30218		1.14153	1.38728	1.37656	0.762604	0.797909	0.553628	1.05041	0.968569	0.568589	1.30322	1.2726	1.27783	0.756553	1.02409	1.13819	0.554262	1.29163	0.425105	0.896579	1.34208	0.545445	1.32667	1.56752	0.918033	0.759247	0.224019	0.62926	0.555383
3-oxoacyl-[acyl-carrier-protein]_synthase_3		0.332331	0.20525	0.390916	0.561707	0.854864	0.473023	0.48735	0.269398	0.443923	0.517788	0.604497	0.713501	0.315002	0.447759	0.434256	0.593753	0.52986	0.495248	0.417864		0.789207	0.614978	1.22046	0.618717	0.541976	0.429062	0.726212	0.454934	0.27008	0.498765	0.487044	0.299738		0.749589		0.429553	0.57258		0.584135	0.774809	0.355365	0.864346	0.83214	0.264282	0.615993	0.278093	0.295562	0.324847
Universal_stress_protein_G	1.58927	0.782585	0.788592	0.554849	1.95944	1.6334	2.28882	1.14763	2.12682	1.54657	1.30049	1.02624	1.79205	1.79054	1.0544	2.10124	2.13115	1.84596	0.955122	1.04952		1.50795		1.03597	1.05038	1.09901	2.78198	0.946669	1.0713	2.85716	0.707925	1.14691	0.694131	2.12691	0.770705	0.758796	0.609688	1.43811	1.07009	1.46713	2.06155	2.15699	1.46738	1.4127	0.612022		0.834278	3.1463	1.57184
Uracil_phosphoribosyltransferase	1.02486	1.27572	0.324079	1.50061	2.41665	1.05331	1.8158	1.08475	2.12682	1.31745	1.80624	1.67291	1.52656	1.52527	1.34328	1.66698	0.731589	1.17937	2.33474	1.87553		1.29655	1.31577	1.3056	2.15831	1.03879	1.64704	1.5432	1.35013	1.69155	1.48021	1.44542	1.45136	1.69868	2.37546	0.827777	0.956102	1.99737	1.74439	2.03768	1.2729	0.446273	1.38697	1.78039	1.65524	1.70473	0.710681	1.84011	0.964061
Porphobilinogen_deaminase																			0.256468	0.184638													0.299738		0.200594		0.263274	0.253
Peptidyl-prolyl_cis-trans_isomerase_A_precursor														0.547109																0.767595	1.25496	0.518466	0.520598											0.638619
Putative_N-acetylmannosamine-6-phosphate_2-epimerase				0.353085					0.397007							0.630371																					0.387983
EIICBA-Mtl						0.137389	0.137329	0.220094	0.198504				0.149337					0.239291				0.197302	0.357545	0.425741	0.201443												0.124709
Putative_tyrosine-protein_kinase_in_cps_region										0.171841	0.30104				0.259989																				0.190037	0.206944
Leucine-responsive_regulatory_protein									0.510438																0.517995
Pseudouridine-5~-phosphate_glycosidase																										1.08395			0.645712																			0.295562
D-erythro-7,8-dihydroneopterin_triphosphate_epimerase		0.546738																								0.767799						0.801266							0.747598										0.534425
N-acetylneuraminate_lyase				0.403526		0.305309																		0.283827		0.301098											0.609688	0.266316		0.271691
Proline--tRNA_ligase	0.311913	0.418094	0.16204	0.769222	1.00585	1.03805	1.0376	0.95898	0.96416	0.973767	0.818828	0.548265	1.12833	1.27659	0.765523	0.742437	0.487726	1.16227	0.601373	0.913471		1.45158	1.6161	1.46171	1.10793	1.02373	0.373699	0.791052	0.77779	0.653877	0.981441	1.06835	1.48292	0.471062	1.08743	1.05197	1.17781	1.37153	0.571692	1.39921	1.06536	0.636352	1.36687	1.49011	0.848485	1.34659	0.162221	0.31463	0.345804
Putative_monooxygenase_YdhR																				0.641373															0.696801
outer_membrane_lipoprotein				0.63051	0.653148														0.442186			0.704649																				0.413216	1.00505	0.967605				0.476712
putative_ATP-dependent_transporter_SufC																		0.410214												0.341153												0.198343						0.362301
p48		0.568178		0.252204	0.757652	0.412167	0.305176		0.283576	0.286402		0.182755	0.580757	0.331581	0.288877	0.182107	0.371096	0.461491	0.389124	0.515042		0.620091	0.757996	0.496697	0.503606	0.195714	0.373699	0.168585	0.293506	0.184791			0.205084	0.18557	0.559553	0.344907	0.484979	0.82558		0.475459	0.276718	0.289251	1.06536	1.02566	0.278192	0.286508		0.123945
ADP-L-glycero-D-manno-heptose-6-epimerase	0.430737	1.44725	0.313276	1.2358	1.5153	0.809068	0.808717	0.64456	1.91414	1.40337	1.39682	1.63074	0.481198	1.1108	1.67549	1.62496	0.710383	0.700782	1.37962	1.51597		1.90255	1.65901	1.16369	0.964047	0.797909	1.13494	0.86886	1.43818	1.64891	1.07798	1.05264	0.836112	1.92707	0.865723	0.327662	0.928388	1.54463	1.20202	1.57581	1.35592	0.438009	2.71364	2.24484	0.737208	0.415437	0.896077	0.781808	2.43111
Heat_shock_protein_33									0.453722	0.458243		0.449858			0.288877				0.176874			0.28186	0.457658	0.283827	0.46044	0.481756									0.211152	0.344907		0.426106	0.469081			0.165286	0.643234	0.851492
Glutaredoxin-3				1.08448			1.31226		1.21938	1.23153		1.20899	1.427	1.4258				1.46993				1.212		1.22046	1.23743		1.1903				1.38367		2.41368									0.710731					0.664333
3-phosphoshikimate_1-carboxyvinyltransferase									0.198504																									0.199844	0.147806
Enolase	1.78236	1.80102	1.6312	2.3455	2.42971	2.30508	1.83106	2.12233	1.50296	2.16234	2.48057	1.89784	1.75886	1.75738	1.94992	2.11525	2.18416	2.05107	3.99736	3.15828		2.90315	2.66014	1.70296	1.33815	1.80659	2.57437	3.52731	2.46545	1.91899	1.9307	1.88533	1.89308	2.94057	2.87167	1.60382	2.3279	3.31563	1.55383	3.38255	3.12691	3.44622	2.13071	2.05132	1.66915	1.93393	2.96632	3.09863	2.15866
glmZ(sRNA)-inactivating_NTPase							0.305176			0.286402							0.339288	0.341845		0.194355		0.28186	0.457658					0.259361							0.337843	0.551852	0.277131	0.585895		0.434705	0.442748					0.286508
Chaperone_protein_YajL																																			0.348401				0.48374
Putative_ABC_transporter_arginine-binding_protein_2_precursor																						0.775114	0.557771	0.354784							0.40223						0.540405		0.366469				0.502527	0.754732
putative_Fe(2+)-trafficking_protein		0.578899		1.27363	1.31936	0.915926	0.915529		1.43206	0.859206	0.722495	1.41987	1.6759	1.67448	0.86663				0.804778	0.583066		0.845579	0.858109	0.851481			0.830443		0.792465		1.62501	1.58682	1.59335	0.856475	0.633456			0.798948		0.815072			1.20606		0.820666	0.859525			0.953582
Histidine_biosynthesis_bifunctional_protein_HisB						0.244247	0.244141	0.251536		0.229122		0.224929	0.265489					0.273476								0.240878			0.234805								0.221705
Transketolase_1		0.428814		0.580069	0.940533	0.519025	0.5188	0.455908	0.552974	0.572804	0.963327	0.646672	0.564163	0.464214	0.664417	0.56033	0.0954246	0.393122	0.636748	0.78714		0.479161	0.486262	0.482506	0.330941	0.602196	0.470584	0.376074	0.587011	0.4833	0.547033	0.628444	0.457495	0.485336	0.855165	0.22419	0.540405	0.386158	0.498398	0.244522	0.249046	0.380158	0.683436	0.774084	0.319921	0.415437	0.100422	0.38137	0.68113
Glyceraldehyde-3-phosphate_dehydrogenase_A	2.58442	1.86534	2.13892	1.91675	1.47611	2.01504	1.72425	2.07517	1.13431	1.61817	1.58949	1.34958	1.32744	1.32632	1.38661	1.12066	2.37501	1.64086	4.73139	4.24667		1.12744	1.6161	0.936629	0.949658	1.7012	2.10379	1.97115	1.40883	1.60626	1.28714	1.03693	1.26206	1.88425	4.61367	1.94873	2.41104	1.75769	1.40724	1.79316	2.10305	2.92557	1.04526	1.00631	1.33532	1.37524	2.19384	3.02236	2.07483
GTP-binding_protein_HflX								0.204373		0.186161								0.222199	0.114968	0.213791			0.185924	0.184488				0.259361							0.137249		0.180135	0.173105		0.271691		0.1157
DNA-directed_RNA_polymerase_subunit_beta~	0.356472	1.09348	0.550934	1.38712	1.55449	1.43495	1.26648	1.36773	1.30445	1.18857	1.04762	1.09653	1.50997	1.32632	1.09773	1.48487	1.1663	1.48703	1.55649	1.51597		1.55023	1.70192	1.44752	1.00721	1.47538	0.138407	1.219	1.11532	0.213221	1.17451	1.19404	1.26206	0.642357	1.43583	1.31065	1.35794	1.63784	0.542375	1.4943	1.30057	1.24791	1.46738	1.60622	1.11277	1.30361	0.919251	0.457644	1.24699
Outer_membrane_protein_slp_precursor	0.475296	0.568178	0.259263			0.580086	0.488282		0.453722			1.05436	0.398233	0.862111		0.532313	0.795205		0.459873	0.505324		0.535533	0.743694	0.539271	0.46044	0.481756	0.733558	0.674339	0.352207	0.540159	0.611389	1.17833	0.836112	1.09914			0.332557	0.426106	0.762256	0.706396	1.03769	0.429744					0.57936	0.715069	0.555383
ATP-dependent_RNA_helicase_RhlB				0.176543						0.300722			0.348454	0.232107		0.406239	0.148438					0.295953	0.414753		0.201443						0.225249					0.241435				0.393952
50S_ribosomal_protein_L8	1.39618	3.69852	3.72691	5.35933	3.61844	2.59512	2.594	2.67257	3.10516	3.1361	2.04707	3.07872	2.1405	2.1387	3.1632	3.06781	5.50282	2.90568	2.44971	2.69182		2.39581	2.43131	1.83068	2.44609	2.55933	2.35292	2.20457	2.4948	2.4165	2.07551	2.02673	2.68187	1.84142	2.31211	2.22465	3.03458	1.71774	1.89098	2.30937	3.03006	7.58664	1.8895	1.8191	1.79434	2.43532	5.89402	3.28932	2.90266
Cysteine--tRNA_ligase		0.128644			0.431078	0.290043	0.183106				0.313081		0.315268				0.201452		0.168031	0.184638			0.271734	0.368975		0.180659		0.155617			0.19307		0.189308		0.274498			0.346211			0.166031	0.157022	0.38192	0.36769	0.166915
Peptidyl-prolyl_cis-trans_isomerase_D				0.113492	0.339637					0.272082	0.168582	0.196813	0.182523	0.315002			0.148438		0.389124	0.34984		0.422789	0.700789	0.354784	0.129499		0.124566	0.246393			0.40223	0.1414	0.141981		0.464534	0.241435		0.399474		0.407536	0.124523	0.157022	0.18091	0.174169	0.236463		0.0695232	0.133479	0.178142
Dihydrolipoyl_dehydrogenase	1.20309	2.04759	0.658961	2.19417	2.49503	2.18296	1.77002	2.26382	1.64474	1.84729	2.87794	1.46204	1.92479	1.3429	1.8777	2.00318	1.84488	1.9827	3.25449	2.0796		2.45218	3.54685	2.04355	1.85615	1.74637	1.78545	1.71178	1.70233	1.8337	1.86635	1.63395	1.82998	2.05554	2.61828	2.72477	3.15929	5.80569	1.68576	3.36896	2.40744	1.57848	1.8493	2.01262	3.44958	3.5527	0.803379	1.22992	2.1901
Lysine_decarboxylase,_inducible						0.244247													0.221093	0.291533						0.120439			0.117402			0.549888		0.285492			0.166279			0.108676
Rare_lipoprotein_B				0.403526					0.453722																		0.442903
N-ethylmaleimide_reductase																						0.225488					0.221451							0.228393
Inosine-5~-monophosphate_dehydrogenase	0.282207	0.536017	0.280869	0.744001	0.770715	0.763271	0.625612	0.534513	0.708941	0.716005	1.0717	0.702904	0.431419	0.679741	0.722192	0.47628	0.434712	0.564044	0.787091	0.757986		0.958323	1.11554	0.83729	0.474829	0.511866	0.359859	0.427946	0.49896	0.369583	0.80446	0.785555	0.930767	0.585258	0.622898	0.862268	0.692827	0.785632	0.381128	1.05959	0.691794	0.644616	1.18596	0.793436	0.570293	0.587342	0.9656	0.562521	0.932624
Exoribonuclease_2				0.113492	0.117567				0.127609			0.182755	0.232303	0.646583		0.196115	0.243863	0.30766	0.981653	0.378993		0.126837	0.185924	0.326401	0.187054			0.116713		0.127932	0.370052	0.439911	0.362841		0.295613	0.48287		0.239684		0.176599	0.179866	0.148758	0.18091						0.0943103
50S_ribosomal_protein_L3_glutamine_methyltransferase											0.349206											0.267767													0.200594														0.1991
Thioredoxin					0.274322		0.320435	0.330141	0.467901	0.472564	0.397372	0.463917		0.34816	0.476647	0.644379		0.546952	0.291843	0.447018		0.465068	0.300338	0.298018	0.302164	0.496811	0.456743		0.484284	0.469086	0.337873	0.329933	0.33129	0.471062	0.348401	0.569097	0.290987	0.426106	0.307834	0.624889			0.422123	0.638619	0.292101	0.300834
Type_I_restriction_enzyme_EcoKI_M_protein							0.350953						0.38164						0.459873	0.359558
Cellulose_synthase_regulatory_subunit																						0.0986509																							0.0973671	0.114603
Bifunctional_glutathionylspermidine_synthetase/amidase					0.182881				0.198504			0.224929								0.08746											0.144803		0.22086			0.327662		0.186421
putative_GTP-binding_protein_EngB		0.31089		0.365696	0.600896				0.411186			0.407684	0.497791		0.418871					0.291533		0.408696	0.929618					0.376074	0.425583					0.413963	0.485649		0.40184	0.612527			0.40124	0.380158	0.582931	1.25789					0.314368
Elongation_factor_G	1.63383	2.79801	1.45836	3.12733	3.22655	2.35088	2.21253	2.43675	2.33951	2.50602	2.82977	2.179	2.90378	2.73554	2.38323	3.10983	3.24444	2.32455	3.15721	3.13884		2.94543	3.54685	2.80989	2.51803	2.18296	2.57437	3.0475	2.7296	1.9332	2.81561	2.59233	2.60299	2.06982	3.58958	2.67303	2.7436	2.783	2.27211	4.15687	4.23378	2.28095	3.11567	2.99958	3.25484	2.83643	1.70718	2.36449	3.03889
Periplasmic_oligopeptide-binding_protein_precursor	0.311913			0.126102		0.412167	0.244141	0.424466	0.666405	0.386643	0.120416	0.562323			0.303321	0.378223	0.742192	0.803336		0.155484		0.225488	0.300338	0.298018		0.240878	0.456743		0.234805	0.298509		0.251378		0.770828	0.285055	0.275926	0.138565			0.285275	0.968511	0.718995			0.292101	0.229207	0.363066	0.514849
Dihydroxy-acid_dehydratase							0.228882						0.248896							0.0971777								0.129681							0.158364	0.25868
Translation_initiation_factor_IF-3		1.09348	0.453711	0.529628	0.548644	0.641148	0.64087	0.660281	0.978339	0.601445	1.22824	1.43392	1.14492	1.14395	0.996625	0.966569	0.445315	0.717874	0.610217	0.670526		1.97302	1.45878	1.44752	0.992824	0.632305	0.955009	0.544659	1.49688	0.980816	1.11015	1.08407	0.66258	0.599533	1.07687	1.18993	0.956102	0.559264	0.615669	0.57055	0.581107	0.570237				0.601668	0.533011	0.657863	1.06885
Lead,_cadmium,_zinc_and_mercury-transporting_ATPase				0.163933							0.264915											0.450975				0.195714		0.220457	0.117402						0.137249	0.22419				0.108676			0.160809	0.328986	0.111277
Agmatinase	0.460443		0.20525	0.239594	0.404952	0.656413	0.289918	0.676002	0.609689	0.272082		0.267103		0.315002		0.434256	0.328685	0.324753	0.168031			0.789207	0.443356	1.00759	0.273386	0.286043	0.262974	0.726212	0.27883	0.27008	0.498765	0.298511	0.883439	0.613807	0.327286	0.741551	0.775966	0.253	0.278517	0.421121	0.982347	0.710731	0.623133	0.599915			0.332166	0.409973
Orotate_phosphoribosyltransferase								0.455908						0.480793				0.495675	0.406811	0.447018													0.725682
Fructose-bisphosphate_aldolase_class_1	1.08427	1.27572	0.648158					0.424466	0.382828			0.520149		0.994743			0.774	0.290568	1.21159	0.845446		0.239581						1.12822			1.91461	0.754133	0.757234		0.390631			0.226369	0.879527	0.502628	0.664122	1.13221	0.341718	0.328986			1.36729	1.68756	0.911666
Polysialic_acid_transport_protein_KpsD_precursor		0.171526							0.141788					0.248686								0.310046									0.257427	0.502755						0.466053											0.115268
Multidrug_resistance_protein_MdtE_precursor	0.356472	0.171526	0.172842			0.36637		0.251536	0.340292					0.397897			0.254466	0.581136	0.1415	0.233227		0.338232						0.570595		0.341153	0.257427	0.251378	0.252411	0.34259				0.213053		0.59772	0.47042	0.198343					0.123597	0.419507	0.167663
tRNA_(guanine-N(7)-)-methyltransferase				0.491798		0.36637								0.397897						0.233227		0.338232	0.557771	0.553463																0.326029	0.332061	0.198343	0.482426	0.46445					0.251494
Phosphocarrier_protein_HPr	1.27736	1.64021		1.92936	1.99863	2.33561	1.31226	2.40531	2.16936	2.19098	1.03558	1.20899	2.53874		2.20991	2.14326	0.911835	2.61511	1.35309	1.48682		2.15623	2.18818	2.17128	2.20148	2.3034	2.11763	1.98411	2.24532	2.17485				2.18401	0.907953	1.4831	2.12005	2.03732	2.24279	2.07843	2.11689	0.710731	1.72869	1.66428	2.12817	2.19179	0.664333	0.819945	1.60328
Trigger_factor	2.06457	2.65865	1.50157	2.37072	2.96529	2.12189	1.49536	1.74503	1.38952	1.58953	2.73344	1.56045	2.57192	1.84027	1.4155	1.94715	2.86274	2.13653	2.82115	3.64417		2.4099	3.54685	1.9726	1.59715	2.09263	1.73009	3.81261	1.62896	1.39304	1.57674	1.74393	1.97196	1.22761	3.10393	1.91424	1.92606	2.50337	1.83235	2.812	2.60115	2.63632	2.51263	2.41901	2.37854	2.22044	2.0857	3.29885	2.59877
Lon_protease		0.343051		0.517018	0.744589	1.52654	0.701906	1.25768	0.808193	1.14561	0.493705	1.68697	0.945803	0.381318	0.895518	0.644379	0.243863	1.16227	0.707498	0.602502		0.8033	1.05833	0.965012	0.661883	0.933403	0.152248	0.194521	0.52831	0.383797	0.579211	0.502755	0.504823	0.328316	0.981857	0.551852	0.443409	0.545948	0.674304	0.434705	0.0968511	0.297515	0.462325	0.445098	0.319921	0.272183	0.0849728	0.181151	0.48203
ATP-dependent_RNA_helicase_RhlE					0.169819	0.305309	0.305176		0.184325	0.186161			0.448012	0.331581	0.18777		0.137836			0.194355		0.38051	0.185924								0.321784	0.314222	0.205084			0.22419		0.359527		0.271691	0.179866	0.107436	0.402021	0.251577
Ribosomal_large_subunit_pseudouridine_synthase_D																															0.273516											0.140493
putative_kinase_inhibitor_protein																						0.563719																	0.60101		0.927004	0.338837					0.316717
Valine--tRNA_ligase		0.268009		0.315255	0.57477	0.610617	0.610353	0.691723	0.567153	0.630085	0.30104	0.449858	0.481198	0.480793	0.519978	0.616363	0.0954246	0.68369	0.663279	0.680244		0.507347	0.572072	0.567654	0.517995	0.541976	0.346018	0.194521	0.587011	0.312724	0.353962	0.392777	0.394393	0.171295	0.644013	0.379398	0.443409	0.532632	0.425105	0.434705	0.345897	0.264458	1.04526	0.851492	0.306011	0.315159	0.0926976	0.276493	0.377241
50S_ribosomal_protein_L4	0.727797	1.3186	1.02625	1.19797	0.92747	1.87765	1.44959	1.11619	1.0067	1.36041	1.14395	1.33552	1.57634	1.57501	1.02551	1.33078	4.19868	1.62376	1.37078	1.8561		1.33883	1.35867	1.00759	1.36693	1.43021	0.982691	1.59507	1.04195	1.00925	1.52847	1.93246	1.94041	1.0135	1.63643	1.63831	0.678971	1.265	0.71828	2.59465	2.14456	7.16516	1.42718	0.948253	1.32141	1.76203	3.05902	2.22148	1.62423
peptidase_PmbA			0.140434		0.365763	0.824333	0.549318	0.440187	0.638047	0.286402	0.240832	0.182755	0.331861	0.331581	0.303321	0.770454	0.296877	0.769151	0.318374	0.126331		0.507347	0.514865	0.510889		0.301098	0.38754		0.190779	0.284294	0.579211	0.314222	0.315514	0.285492	0.137249	0.344907	0.277131	0.266316	0.293176	0.271691	0.179866	0.165286			0.180825	0.18623		0.190685
Extreme_acid_sensitivity_protein																																										0.0991717					0.139046
Dihydroorotate_dehydrogenase_(quinone)							0.274659					0.253045	0.298675						0.159187	0.17492			0.257433												0.190037	0.310417	0.249418	0.372842		0.244522	0.249046
Exodeoxyribonuclease_III						0.503759			0.297755		0.252873		0.54757			0.294173	0.222657			0.456735															0.358958						0.290553	0.280987				0.300834			0.220057
5-methyltetrahydropteroyltriglutamate--_homocysteine_methyltransferase																											0.096885	0.142649
Beta-lactamase_Toho-1_precursor																										2.07757			1.70233																				0.220057
Phosphoglycolate_phosphatase							0.366212													0.233227															0.411746
putative_acetyltransferase							0.564576	0.581676	0.864908	0.529844	0.445539	0.520149	0.613943		0.534422			0.632413	0.539467	0.359558			0.529167	0.52508	0.532384	0.918348	0.512106	0.791052				0.58131			0.644013	0.638078	0.845249	0.812264	0.542375	1.19544	0.843989				0.514655	1.26064
Beta-lactamase_TEM_precursor						0.503759		0.330141						0.34816															0.484284		0.740103				0.348401										0.292101	0.300834
Mannonate_dehydratase						0.213716						0.196813												0.31221											0.327286
Aldose_1-epimerase				0.327865	0.339637			0.267257								0.23814	0.180247	0.290568	0.327218			0.366417	0.243131	0.241253			0.664354			0.24165		0.267089			0.390631	0.293171						0.214872	0.341718	0.328986	0.236463	0.243532		0.162082
Peptidoglycan-associated_lipoprotein_precursor		0.643221		1.09709	0.783778	1.80132	2.38038	1.36773	0.850729	1.24585	0.722495	0.520149	1.95798	0.613425	0.534422	0.840495		1.02553	0.769404	0.359558				0.52508		1.30978		0.479818	1.27675	0.852883	0.965352	1.36687	1.37249	0.52816	0.390631	1.03472		1.57126		0.502628			0.74374	1.16113					0.628735
2,5-diketo-D-gluconic_acid_reductase_A	0.490149	0.225127	0.356487	0.264814		0.320574	0.930788	0.95898	1.36117	0.873527		1.08247	0.348454	0.547109	1.12662	0.854503	0.34989	0.803336	0.185718	0.204073		0.465068		0.468315	0.676272	0.316153	0.650513	0.272329	0.689738	0.668092	0.530943	0.329933	0.33129	0.656631	0.22171	0.362153	0.845249		1.14338	0.285275	0.456584	0.504123					0.471213	0.905754	0.345804
DNA_polymerase_I				0.0756612	0.0783778		0.350953	0.0943259	0.127609	0.0859206		0.168697	0.0995583	0.149211	0.129995	0.0840495	0.0954246	0.205107	0.1415	0.223509		0.225488	0.328942	0.127722	0.11511			0.116713			0.0965352		0.141981		0.126691	0.396643		0.253		0.122261	0.124523	0.0495859		0.116113
Cell_division_topological_specificity_factor						1.14491	1.14441			1.07401		1.05436	1.24448				0.795205		0.663279			1.05697	1.07264	1.85907				0.972605							0.79182	1.2934	1.03924	1.74437			1.03769		1.50758	1.45141		1.07441
CTP_synthase		0.782585	0.302474	0.617899	0.744589	0.53429	0.747682	0.896096	0.595511	0.501204	0.68637	0.224929	0.696908	0.945006	0.505534	1.0226	0.371096	0.83752	0.574842	0.408147		0.394603	0.400451	0.496697	0.503606	0.331208	0.484425	0.453882	0.410908	0.312724	0.675746	0.769844	0.55215	0.228393	0.601783	0.379398	0.581975	0.292948	0.161247	0.29886	0.581107	0.404951	0.442224	0.425746	0.68157	0.229207	0.324442	0.152548	0.764961
Magnesium-transporting_ATPase,_P-type_1		1.08276		1.05926	1.01891		1.44959				1.96278		1.57634	0.729478					0.114968	0.0583066		1.42339	0.686487	0.823098	0.402885	1.35494	0.802761	0.518723	1.58493	0.625448	0.514854	0.204244		0.399689	0.0633456			0.213053	1.07009	0.923748			1.16586	1.31594	0.0834575	0.0859525			1.05837
Citrate_synthase	0.311913	0.814746	0.140434	0.693561	0.992785	0.839599	0.427247	1.36773	1.4037	1.08833	1.04762	1.22305	0.76328		1.09773	1.21872	0.392301	1.111	0.247624	0.359558		0.52144	0.529167	1.06435	0.791382	0.692525	0.512106	0.272329	0.542985	0.525945	0.20916	0.439911	0.33129	0.52816	0.686244	0.948495	0.900675	0.279632	0.307834	0.176599	0.760973	0.454537	0.56283	0.890197	0.292101	0.530041	0.100422	0.352767	0.911666
Peptide_deformylase	0.534708	0.385933		1.05926	0.470267	0.885395	0.549318	0.911817	0.822372	0.830566	0.698412	1.18088	0.59735	1.39264	0.837743	0.812478	1.57981	0.99135	0.512936	0.563631		2.09985	2.13097	1.61781	0.834548	0.873183	0.802761	1.08932	0.851166	1.19404	1.35149	1.31973	0.914991	1.19907	0.612341	0.620833	1.57965	0.772317	0.527716	1.1411	1.16221	0.694202	1.16586	1.12242	1.16841	0.830874	0.648883	0.343233	0.607778
DNA_ligase								0.141489	0.127609									0.15383
Acriflavine_resistance_protein_A_precursor		0.353771		0.416136	0.992785	0.228981	0.366212	0.235815		0.214802	0.397372	0.337394	0.398233	0.248686	0.476647	0.210124	0.254466		0.212249	0.320687		0.465068	0.47196	0.340592	0.474829	0.225823	0.332177		0.220129	0.341153	0.386141	0.235666	0.378617	0.34259	0.348401	0.396643	0.207848	0.319579	0.351811	0.326029	0.332061	0.438009	0.301516	0.46445			0.254918	0.505315	0.450594
putative_esterase				0.403526	0.418015		0.488282	0.503071	0.737299	0.744646		0.449858	0.862838	0.53053	0.75108										0.46044	0.481756	0.442903			1.05189		0.502755	0.820337	0.728004	0.337843	0.551852	0.443409		0.469081
F-ATPase_epsilon_subunit		0.493136	0.496921	0.580069	0.600896						0.553913			0.762636		0.644379			0.406811	0.447018		0.648277	0.657883	0.652802				0.596531							0.485649			0.612527	0.674304	0.624889	0.63645		0.924649	0.890197			0.355341	0.438575	0.48203
Gamma-glutamyl_phosphate_reductase				0.176543			0.213623			0.200482					0.317764	0.196115	0.23326		0.274155	0.388711			0.200225	0.198679			0.19377	0.181553		0.312724			0.347065	0.199844	0.232267			0.186421		0.190183	0.304389	0.181815			0.194734
Peroxiredoxin_OsmC						1.1907	1.19019	1.22624	0.666405	0.673045		1.09653	1.29426	1.29317		1.62496	1.22992	1.9827	0.415655					0.666994			1.07958	1.33571		1.10875	1.25496	1.22547	1.2305	1.11342			0.651258		2.37472	0.638473	1.60496	1.33882					0.602534	0.743671
Outer_membrane_protein_assembly_factor_BamD_precursor		0.257288			0.313511						0.45758	0.337394		0.397897					0.212249	0.233227			0.343243				0.332177				0.386141	0.377066						0.319579			0.525763								0.398199
1,3-propanediol_dehydrogenase																							0.529167
1-acyl-sn-glycerol-3-phosphate_acyltransferase					0.313511
10K-L_protein|NC_002695|4398101|4398439																					2.07289
10K-S_protein|NC_010498|3877054|3877386																					1.49248
16_kDa_heat_shock_protein_B|NC_013941|4544947|4545375																					1.46485
2,3,4,5-tetrahydropyridine-2,6-dicarboxylate_N-succinyltransferase|NC_017638|185124|185948																					0.898254
2,3-bisphosphoglycerate-dependent_phosphoglycerate_mutase|NC_002695|870715|871467																					0.939712
2,3-bisphosphoglycerate-independent_phosphoglycerate_mutase|NC_011745|4222399|4223943																					0.331663
2-amino-3-ketobutyrate_coenzyme_A_ligase|NC_008563|4085866|4087062																					0.718604
2-dehydro-3-deoxyphosphooctonate_aldolase|crohn_rce03_no_amb_c5|311735|312589																					0.290205
2-hydroxy-3-oxopropionate_reductase|NC_011745|3717617|3718507																					0.290205
26_kDa_periplasmic_immunogenic_protein_precursor|unknown|287053|287460																					0.663326
2Fe-2S_ferredoxin|NC_013941|3118468|3118803																					0.829158
3-octaprenyl-4-hydroxybenzoate_carboxy-lyase																								0.156105
3-oxoacyl-[acyl-carrier-protein]_reductase_FabG|NC_012971|1153237|1153971																					1.39575
3-oxoacyl-[acyl-carrier-protein]_synthase_1|ANTW01000003|133459|134679																					1.03645
3-oxoacyl-[acyl-carrier-protein]_synthase_1|NC_002655|3236704|3237924																					0.870616
3-oxoacyl-[acyl-carrier-protein]_synthase_2|NC_008563|1134290|1135531																					0.870616
30S_ribosomal_protein_S10|NC_017638|3430864|3431175																					2.28018
30S_ribosomal_protein_S11|NC_013654|3400448|3400837																					0.718604
30S_ribosomal_protein_S13|NC_008253|3551765|3552121																					3.80031
30S_ribosomal_protein_S16|NC_017625|1137577|1137825																					3.33045
30S_ribosomal_protein_S17|Sheihov_joined_c39|19555|19809																					1.10554
30S_ribosomal_protein_S18|NC_017906|5167433|5167660																					2.15581
30S_ribosomal_protein_S19|NC_011601|3719401|3719679																					1.00881
30S_ribosomal_protein_S1|NC_018650|3413604|3415277																					2.14199
30S_ribosomal_protein_S20|NC_010473|20815|21078																					3.0817
30S_ribosomal_protein_S21|NC_017633|3601468|3601683																					2.32164
30S_ribosomal_protein_S2|NC_022364|190391|191116																					2.3631
30S_ribosomal_protein_S3|NC_002655|4251416|4252117																					1.35429
30S_ribosomal_protein_S4|NC_011742|3646570|3647190																					1.56158
30S_ribosomal_protein_S5|NC_018661|501616|502119																					3.05406
30S_ribosomal_protein_S6|NC_017656|5035590|5035985																					1.06409
30S_ribosomal_protein_S7|NC_018650|499197|499667																					4.82294
30S_ribosomal_protein_S8|CP007799|3806915|3807307																					0.704784
4-hydroxy-3-methylbut-2-en-1-yl_diphosphate_synthase|NC_011741|2664872|2665990																					0.221109
4-hydroxy-tetrahydrodipicolinate_synthase|NC_002655|3384811|3385689																					1.06409
5-methylcytosine-specific_restriction_enzyme_B																																						0.213053
50S_ribosomal_protein_L11|NC_017626|4652840|4653268																					1.63068
50S_ribosomal_protein_L13|crohn_rce03_no_amb_c9|45939|46367																					2.75004
50S_ribosomal_protein_L14|NC_007779|4192267|4192638																					0.732423
50S_ribosomal_protein_L15|NC_022648|3784800|3785234																					1.61686
50S_ribosomal_protein_L16|crohn_rce04_no_amb_c1|21457|21867																					1.5754
50S_ribosomal_protein_L17|NC_011745|3881003|3881386																					1.147
50S_ribosomal_protein_L1|NC_017638|4157984|4158688																					2.66712
50S_ribosomal_protein_L22|NC_010468|444697|445029																					5.80411
50S_ribosomal_protein_L22|NC_017632|3409766|3410098																					5.80411
50S_ribosomal_protein_L24|NC_017663|3713844|3714158																					3.5101
50S_ribosomal_protein_L25|29_joined_c3|237339|237623																					7.61443
50S_ribosomal_protein_L29|NC_002695|4183580|4183771																					2.98497
50S_ribosomal_protein_L2|Sheihov_joined_c39|21784|22212																					1.53394
50S_ribosomal_protein_L31|crohn_rce03_no_amb_c4|148057|148269																					2.61185
50S_ribosomal_protein_L32|AMUQ01000072|49910|50083																					6.19105
50S_ribosomal_protein_L3|NC_017626|3813665|3814294																					0.967351
50S_ribosomal_protein_L4|NC_007779|4188130|4188735																					1.69977
50S_ribosomal_protein_L5|NC_012759|3332078|3332617																					4.49127
50S_ribosomal_protein_L6|NC_008563|3736332|3736865																					3.41337
50S_ribosomal_protein_L8|crohn_rce03_no_amb_c20|3087|3584																					2.34928
50S_ribosomal_protein_L9|NC_013361|5452509|5452958																					2.80532
5~-methylthioadenosine/S-adenosylhomocysteine_nucleosidase|unknown|42115|42813																					0.608049
6,7-dimethyl-8-ribityllumazine_synthase|NC_017633|495641|496111																					1.46485
6-N-hydroxylaminopurine_resistance_protein|NC_011415|4364321|4364995																					0.829158
6-N-hydroxylaminopurine_resistance_protein|NC_011745|4554136|4554810																					0.359302
6-N-hydroxylaminopurine_resistance_protein|crohn_rce07_no_amb_c1|63641|64315																					0.580411
6-phosphofructokinase_isozyme_1|29_joined_c18|68639|69337																					0.359302
6-phosphofructokinase_isozyme_1|crohn_rce03_no_amb_c4|127126|128088																					0.566591
6-phosphofructokinase_isozyme_2|NC_020163|2564287|2565216																					0.442218
6-phosphogluconate_dehydrogenase,_decarboxylating|NC_009800|2161862|2163268																					0.469856
6-phosphogluconate_dehydrogenase,_decarboxylating|NC_013364|2679394|2680800																					0.262567
6-phosphogluconate_dehydrogenase,_decarboxylating|crohn_rce01_no_amb_c11|17758|19164																					0.704784
6-phosphogluconolactonase|NC_011741|798480|799475																					0.248747
ABC-type_uncharacterized_transport_system,_auxiliary_component																															0.530943
ADP-L-glycero-D-manno-heptose-6-epimerase|NC_010498|4033982|4034914																					1.35429
ADP-binding_protein																	0.434712
ATP-dependent_Clp_protease_ATP-binding_subunit_ClpX|Sheihov_joined_c4|217369|218643																					0.525133
ATP-dependent_Clp_protease_proteolytic_subunit_precursor|NC_011742|460179|460802																					0.912074
ATP_synthase_subunit_alpha|ANVA01000060|9432|10973																					1.27138
ATP_synthase_subunit_alpha|NC_017663|4228298|4229248																					1.17464
ATP_synthase_subunit_beta|NC_012967|3876359|3877741																					2.4322
Acetate_kinase|NC_017641|2761410|2762612																					1.02263
Acetyl-coenzyme_A_carboxylase_carboxyl_transferase_subunit_alpha|NC_008563|213398|214357																					0.552772
Acetyl-coenzyme_A_carboxylase_carboxyl_transferase_subunit_beta|unknown|271892|272806																					0.276386
Aconitate_hydratase_1|crohn_rce01_no_amb_c46|498|3173																					0.138193
Aconitate_hydratase_1|crohn_rce03_no_amb_c5|376160|378835																					0.138193
Aconitate_hydratase_2|NC_011741|131810|134407																					0.138193
Aconitate_hydratase_2|Tim_joined_c21|18676|19842																					0.207289
Acriflavine_resistance_protein_A_precursor|NC_011745|505160|506353																					0.207289
Acriflavine_resistance_protein_A_precursor|crohn_rce03_no_amb_c3|197966|199159																					0.207289
Activator_of_ntr-like_gene_protein|crohn_rce01_no_amb_c5|154519|154857																					1.45103
Activator_of_ntr-like_gene_protein|crohn_rce03_no_amb_c6|109547|109885																					1.45103
Adenine_deaminase|NC_011745|1784209|1785210																					0.38694
Adenine_deaminase|NC_013654|1602990|1603991																					0.38694
Adenylate_kinase|NC_013941|602697|603401																					0.801519
Adenylosuccinate_synthetase|NC_017632|4417990|4419069																					1.35429
Adenylosuccinate_synthetase|crohn_rce03_no_amb_c2|126362|127660																					1.5754
Aerobic_glycerol-3-phosphate_dehydrogenase|AMUQ01000171|91608|93113																					0.511314
Aerobic_glycerol-3-phosphate_dehydrogenase|NC_010498|3769545|3771050																					0.621868
Aerobic_glycerol-3-phosphate_dehydrogenase|crohn_rce03_no_amb_c17|19417|20922																					0.511314
Alanine--tRNA_ligase|NC_010498|2894605|2897235																					0.179651
Alanine--tRNA_ligase|NC_012971|2659347|2661977																					0.179651
Aldehyde-alcohol_dehydrogenase|NC_011750|1646073|1648748																					0.898254
Aldose_1-epimerase|NC_017646|807409|808449																					0.511314
Alkyl_hydroperoxide_reductase_subunit_C|NC_011993|611543|612106																					4.32544
Alkyl_hydroperoxide_reductase_subunit_F|NC_011751|754558|756153																					0.718604
Alkyl_hydroperoxide_reductase_subunit_F|Sheihov_joined_c4|51657|52373																					0.815339
Alkyl_hydroperoxide_reductase_subunit_F|crohn_rce03_no_amb_c3|49061|50656																					0.718604
Aminoglycoside_N(6~)-acetyltransferase_type_1																						1.0006
Aminomethyltransferase|NC_011745|3314064|3315158																					0.221109
Aminopeptidase_N|AMUQ01000128|56604|59216																					0.179651
Aminopeptidase_N|NC_011741|1042885|1045497																					0.179651
Anthranilate_phosphoribosyltransferase_2|NC_011745|793697|794659																					0.40076
Anthranilate_phosphoribosyltransferase|unknown|123768|124730																					0.262567
Asparagine--tRNA_ligase|NC_020518|850318|851718																					0.456037
Aspartate--tRNA_ligase|NC_002655|2625888|2627660																					0.276386
Aspartate--tRNA_ligase|NC_011601|2047597|2049369																					0.276386
Aspartate--tRNA_ligase|NC_011993|1913283|1915055																					0.276386
Aspartate--tRNA_ligase|NC_012967|1927520|1929292																					0.276386
Aspartate--tRNA_ligase|unknown|101827|103599																					0.359302
Aspartate-semialdehyde_dehydrogenase|AMUQ01000171|106063|107166																					0.221109
Aspartate_aminotransferase|NC_017652|1001938|1003128																					1.00881
Aspartate_aminotransferase|Tim_joined_c5|106628|107818																					1.18846
Aspartate_ammonia-lyase|crohn_rce01_no_amb_c81|44491|45930																					0.939712
Autonomous_glycyl_radical_cofactor|NC_017906|3363900|3364283																					5.59682
Bacterial_regulatory_proteins,_tetR_family																						0.465068
Bacterial_transferase_hexapeptide_(six_repeats)																				1.00093
Bacterioferritin|NC_013654|3424988|3425464																					0.842977
Bacterioferritin|NC_017646|3914907|3915383																					1.67214
Bifunctional_protein_HldE|crohn_rce03_no_amb_c2|337778|339211																					0.262567
Biotin_carboxylase|NC_013353|4082679|4084028																					0.276386
CDP-diacylglycerol--serine_O-phosphatidyltransferase																																	0.189308
CTP_synthase|unknown|139250|140887																					0.152012
Cadmium-induced_protein_ZinT																														0.611233
Carboxylate-amine_ligase_YbdK																		0.256384
Catalase-peroxidase|AMUQ01000185|59800|61980																					0.483675
Catalase-peroxidase|crohn_rce03_no_amb_c4|161405|163102																					0.304025
Cell_division_inhibitor_MinD|NC_017635|1317401|1318213																					0.304025
Cell_division_protein_FtsZ|unknown|23322|24473																					0.621868
Chemotaxis_protein_CheW																							1.30146
Chromosome_partition_protein_MukE																			0.221093
Citrate_synthase|NC_002655|831484|832767																					0.290205
Citrate_synthase|NC_011745|716381|717664																					0.290205
Cold-shock_DEAD_box_protein_A|crohn_rce03_no_amb_c2|235151|237040																					0.331663
Cold_shock-like_protein_CspC|NC_010473|1995821|1996030																					1.53394
Cold_shock-like_protein_CspG|NC_022648|1116730|1116942																					2.66712
Conjugal_transfer_protein_TraD																														0.611233
Copper-induced_outer_membrane_component|AMUQ01000027|20132|20407																					1.07791
CsbD-like_protein|crohn_rce02_no_amb_c29|54993|55202																					2.40456
Curlin_genes_transcriptional_activatory_protein									0.638047
Cyclic-di-GMP-binding_biofilm_dispersal_mediator_protein																															0.434408
Cyclodextrin-binding_protein_precursor																																			0.242825
Cysteine_desulfurase|AMUQ01000140|143393|144607																					0.677146
Cysteine_synthase_A|AMUQ01000140|7325|8296																					4.14579
Cysteine_synthase_A|NC_004431|2813300|2814283																					3.60684
Cytidylate_kinase|crohn_rce03_no_amb_c6|448838|449521																					0.373121
Cytochrome_d_ubiquinol_oxidase_subunit_1|unknown|60180|61748																					0.152012
Cytosol_aminopeptidase|NC_020518|3913542|3915053																					0.165832
Cytosol_non-specific_dipeptidase|NC_002655|292147|293604																					0.925893
Cytosol_non-specific_dipeptidase|NC_004431|362387|363844																					0.677146
Cytosol_non-specific_dipeptidase|NC_017625|3615662|3617119																					0.925893
Cytosol_non-specific_dipeptidase|crohn_rce03_no_amb_c10|9170|10627																					0.7877
D-galactose/_D-glucose-binding_protein|crohn_rce03_no_amb_c1|16612|17610																					0.248747
D-lactate_dehydrogenase|AMUQ01000085|143908|144897																					0.538953
D-methionine-binding_lipoprotein_MetQ_precursor|crohn_rce07_no_amb_c36|2725|3540																					0.304025
D-ribose-binding_periplasmic_protein_precursor|NC_017646|4482680|4483564																					1.34047
DNA-directed_RNA_polymerase_subunit_alpha|CP008801|3517056|3518045																					2.01762
DNA-directed_RNA_polymerase_subunit_beta|CP007799|5314272|5317100																					0.124374
DNA-directed_RNA_polymerase_subunit_beta|NC_002655|5058887|5062915																					0.234928
DNA-directed_RNA_polymerase_subunit_beta|NC_011993|4258184|4262212																					0.234928
DNA-directed_RNA_polymerase_subunit_beta~|NC_004431|4717477|4721700																					0.165832
DNA-directed_RNA_polymerase_subunit_beta~|NC_017638|4164455|4168678																					0.207289
DNA-directed_RNA_polymerase_subunit_beta~|crohn_rce03_no_amb_c20|8440|12663																					0.207289
DNA-directed_RNA_polymerase_subunit_omega|NC_008563|4113434|4113709																					1.03645
DNA-directed_RNA_polymerase_subunit_omega|crohn_rce03_no_amb_c4|26249|26524																					1.03645
DNA_polymerase_III_subunit_tau																																			0.0950184
DNA_protection_during_starvation_protein|NC_017638|837401|837904																					6.41215
DNA_protection_during_starvation_protein|NC_017651|870874|871377																					5.20988
Delta-aminolevulinic_acid_dehydratase|NC_002655|449757|450731																					0.248747
Deoxycytidine_triphosphate_deaminase
Deoxyribose-phosphate_aldolase|CP007799|5053848|5054627																					0.525133
Dihydrolipoyl_dehydrogenase|crohn_rce03_no_amb_c8|159716|161140																					1.78269
Dihydrolipoyllysine-residue_acetyltransferase_component_of_pyruvate_dehydrogenase_complex|NC_013364|127335|129227																					0.359302
Dihydrolipoyllysine-residue_succinyltransferase_component_of_2-oxoglutarate_dehydrogenase_complex|NC_013353|794809|796026																					0.552772
Dihydropteroate_synthase|unknown|256118|256966																					0.290205
Dihydroxyacetone_kinase																							0.243131
Dipeptide_chemoreceptor_protein																							0.15732
Dye_resistance_protein|NC_004431|5229366|5230082																					0.994989
EIIBC-Tre												0.168697
Ecotin_precursor|NC_011745|2594945|2595433																					0.525133
Elongation_factor_G|HG738867|3309097|3311211																					2.28018
Elongation_factor_Ts|ACXG01000004|297737|298588																					3.0817
Elongation_factor_Ts|ANTW01000038|33656|34507																					3.0817
Enamine/imine_deaminase|NC_002655|5356050|5356436																					2.59803
Enamine/imine_deaminase|NC_011748|4918677|4919063																					1.83797
Enolase|crohn_rce02_no_amb_c4|203731|205029																					2.32164
Enoyl-[acyl-carrier-protein]_reductase_[NADH]_FabI|crohn_rce05_no_amb_c62|19318|20106																					0.331663
Erythronate-4-phosphate_dehydrogenase|NC_017638|2421596|2422732																					0.221109
F-type_ATPase_subunit_b|AMUQ01000182|14539|15009																					1.85179
F-type_ATPase_subunit_delta|NC_013353|4543671|4544204																					0.801519
FKBP-type_peptidyl-prolyl_cis-trans_isomerase_FkpA_precursor|NC_002655|4263735|4264547																					1.17464
FKBP-type_peptidyl-prolyl_cis-trans_isomerase_FkpA_precursor|crohn_rce01_no_amb_c62|6043|6855																					1.17464
Fe/S_biogenesis_protein_NfuA|NC_011750|4040352|4040927																					0.442218
FeS_assembly_protein_IscX																														1.49255
Ferric-citrate-binding_protein																							0.286036
Ferric_uptake_regulation_protein|NC_009800|740554|741000																					0.580411
Ferritin-1|NC_010498|1270303|1270800																					0.7877
Flagellar_hook_protein_FlgE																							0.214527
Flagellar_motor_switch_protein_FliG
Flagellar_motor_switch_protein_FliM																							0.386149
Flagellin_2|NC_017663|1238617|1239666																					0.38694
Flagellin_2|Tim_joined_c37|7927|8976																					0.538953
Flagellin_2|crohn_rce03_no_amb_c5|217220|218530																					0.19347
Flagellin|NC_002655|2699591|2701348																					0.304025
Flagellin|NC_010498|1255771|1257408																					0.331663
Flagellin|NC_011741|2065237|2067069																					0.469856
Flagellin|NC_011751|2235544|2237208																					0.414579
Flagellin|NC_017641|2307083|2308345																					0.19347
Flagellin|NC_017660|2805076|2806770																					0.317844
Flagellin|NC_017663|1259891|1261414																					0.262567
Flagellin|NC_020163|2750255|2752267																					0.967351
Flavin_mononucleotide_phosphatase_YigB																			0.212249
Formate_acetyltransferase_1|NC_011601|946479|948761																					1.63068
Formate_acetyltransferase_1|NC_016902|3047877|3049763																					1.60304
Formate_acetyltransferase_1|NC_017664|1057007|1059289																					1.63068
Formate_acetyltransferase_1|NC_022364|1012334|1014616																					1.52012
Fructose-bisphosphate_aldolase_class_2|ANVA01000047|75117|76196																					1.16082
Fructose-bisphosphate_aldolase_class_2|NC_008253|3083346|3084611																					0.649507
Fructose-bisphosphate_aldolase_class_2|crohn_rce03_no_amb_c2|537770|538849																					0.98117
Fumarate_reductase_flavoprotein_subunit|NC_010498|4725159|4726967																					0.207289
Fumarate_reductase_iron-sulfur_subunit|NC_017625|4134064|4134798																					1.00881
GDP-mannose-dependent_alpha-(1-6)-phosphatidylinositol_monomannoside_mannosyltransferase											0.180624
GMP_reductase											0.30104
GMP_synthase_[glutamine-hydrolyzing]|NC_002655|3416936|3418513																					0.152012
GTP-binding_protein_Era				0.239594
GTP-binding_protein_Obg|29_joined_c5|84636|85808																					0.317844
Galactokinase|NC_002655|874351|875499																					0.331663
General_stress_protein_69|NC_011745|3234370|3235410																					0.234928
Glucosamine-6-phosphate_deaminase|NC_017651|736355|737155																					0.304025
Glucose-1-phosphatase_precursor|AMUQ01000071|15097|16338																					0.414579
Glucose-1-phosphatase_precursor|crohn_rce04_no_amb_c32|22522|23763																					0.414579
Glucose-1-phosphate_thymidylyltransferase_2
Glucose-6-phosphate_isomerase|NC_017638|4212863|4214512																					0.98117
Glucose-specific_phosphotransferase_enzyme_IIA_component|NC_008253|2557770|2558279																					1.71359
Glutamate--tRNA_ligase|NC_011741|2554815|2556230																					0.165832
Glutamate-1-semialdehyde_2,1-aminomutase|AMUQ01000012|16474|17754																					0.967351
Glutamate-pyruvate_aminotransferase_AlaA																																						0.186421
Glutamate_decarboxylase_beta|NC_008563|1619182|1620582																					2.07289
Glutamate_decarboxylase_beta|NC_011750|1847798|1849198																					2.05908
Glutamate_decarboxylase_beta|NC_018658|272069|272671																					3.13698
Glutamate_decarboxylase_beta|NZ_HE572566|2488200|2488631																					4.39454
Glutamate_synthase_[NADPH]_large_chain_precursor																																				0.0689814
Glutaminase_1|29_joined_c3|665939|666841																					1.05027
Glutaminase_1|NC_017646|495967|496899																					0.7877
Glutamine--fructose-6-phosphate_aminotransferase_[isomerizing]|NC_008563|4205504|4207333																					0.124374
Glutamine--tRNA_ligase|unknown|10148|11812																					0.207289
Glutaredoxin-2|NC_017625|2755685|2756332																					2.75004
Glutathione_S-transferase_GstA|NC_011741|1758429|1759034																					2.03144
Glutathione_S-transferase_GstB																																		0.642357
Glutathione_reductase|CP008801|3723316|3724668																					0.276386
Glutathione_reductase|NC_002655|4447836|4449188																					0.276386
Glutathione_reductase|NC_017644|3699126|3700478																					0.276386
Glutathione_reductase|NZ_HE572566|2512754|2514106																					0.276386
Glutathione_synthetase|NC_011745|3356415|3357365																					0.552772
Glyceraldehyde-3-phosphate_dehydrogenase_A|ANTW01000066|153285|154280																					1.32665
Glycerol_dehydrogenase|NC_008563|4454263|4455366																					0.497495
Glycerol_kinase|NC_011741|4196818|4198326																					0.856797
Glycerol_kinase|NC_017906|4843890|4844015																					2.99879
Glycerophosphoryl_diester_phosphodiesterase_precursor|NC_010498|2439256|2440332																					0.345482
Glycerophosphoryl_diester_phosphodiesterase_precursor|NC_017633|2575532|2576608																					0.221109
Glycine--tRNA_ligase_beta_subunit|NC_013364|4386658|4388727																					0.179651
Glycosyl_transferase_family_2																						0.183209
H(+)/threonine-serine_symporter																																					0.180135
HIT-like_protein_HinT|NC_020518|993257|993616																					0.760061
Heat_shock_protein_33|NC_022370|3784408|3785286																					0.276386
Heat_shock_protein_70|NC_004431|12946|14862																					2.73622
Heat_shock_protein_B25.3|NC_010498|2845682|2846272																					0.690965
Heat_shock_protein_F84.1|AMUQ01000144|189|2762																					2.66712
Heat_shock_protein_HslJ																																				0.810532
Heat_shock_protein_J|crohn_rce01_no_amb_c1|146019|147149																					0.221109
Helix-destabilizing_protein|NC_008563|4615200|4615736																					0.497495
High_temperature_protein_G|NC_017633|556114|557988																					1.2161
Histidine--tRNA_ligase|AMUQ01000140|117985|119259																					0.19347
Host_factor-I_protein
Hydrogenase-1_large_chain|unknown|58801|60594																					0.276386
Hypoxanthine_phosphoribosyltransferase|NC_010498|151484|152020																					0.760061
Inhibitor_of_vertebrate_lysozyme_precursor|NC_017641|273189|273662																					0.566591
Inner_membrane_protein_YeiU
Inner_membrane_protein_YjiY																							0.114414
Inorganic_pyrophosphatase|NC_017625|4064153|4064683																					0.483675
Inosine-5~-monophosphate_dehydrogenase|crohn_rce03_no_amb_c1|348288|349754																					0.456037
Inosine-guanosine_kinase																																						0.173105
Integration_host_factor_subunit_alpha|NC_013654|1691787|1692086																					1.56158
Integration_host_factor_subunit_beta|NC_017641|1063843|1064127																					1.69977
Isochorismatase_family_protein																																																	0.303889
Isocitrate_dehydrogenase_[NADP]|NC_009800|1257542|1258792																					1.28519
Isocitrate_dehydrogenase_[NADP]|NC_017628|1283199|1284449																					1.28519
Isoleucine--tRNA_ligase|AMUQ01000011|2013|4829																					0.221109
Isoleucine--tRNA_ligase|NC_017646|30609|33425																					0.221109
Isoleucine--tRNA_ligase|crohn_rce03_no_amb_c8|56514|59330																					0.221109
KHG/KDPG_aldolase|crohn_rce03_no_amb_c6|210688|211329																					0.677146
L-asparaginase_2_precursor|NC_010498|1135375|1136421																					0.38694
L-asparaginase_2_precursor|NC_017626|3376447|3377493																					0.38694
Lactoylglutathione_lyase
Leucine--tRNA_ligase|crohn_rce03_no_amb_c3|18088|20670																					0.138193
LexA_regulated_protein																							0.743694
Lipoprotein_activator_of_PBP_from_the_outer_membrane_B|Sheihov_joined_c16|246421|247062																					0.414579
Lon_protease|NC_011745|479610|481964																					0.0967351
LysM_domain/BON_superfamily_protein|NC_002655|3585814|3586263																					1.00881
LysM_domain/BON_superfamily_protein|NC_011745|3059175|3059624																					0.608049
Lysine--tRNA_ligase,_heat_inducible|NC_010498|4698166|4699683																					0.829158
Lysine--tRNA_ligase,_heat_inducible|NC_011745|4828341|4829858																					0.718604
Lysine--tRNA_ligase|NC_011741|3091732|3093249																					0.234928
Lysine--tRNA_ligase|unknown|253041|254558																					0.152012
Magnesium-transporting_ATPase,_P-type_1|NC_017626|5057948|5060644																					0.38694
Magnesium-transporting_ATPase,_P-type_1|crohn_rce03_no_amb_c2|197588|200284																					0.38694
Major_pilin
Malate_dehydrogenase|NC_017626|3745125|3746063																					2.4322
Malonyl_CoA-acyl_carrier_protein_transacylase|NC_011415|1232559|1233488																					0.815339
Malonyl_CoA-acyl_carrier_protein_transacylase|NC_013361|1438872|1439801																					0.442218
Maltodextrin-binding_protein|NC_011751|4738064|4739254																					0.704784
Maltodextrin-binding_protein|NC_022648|4603753|4604943																					0.566591
Mannitol-1-phosphate_5-dehydrogenase|ANVA01000057|39215|40363																					0.469856
Mannose-1-phosphate_guanylyltransferase_1|NC_011741|2158143|2159558																					0.165832
Mannose-6-phosphate_isomerase|NC_011415|1822078|1823253																					0.442218
Mercuric_reductase														0.464214
Met_regulon_regulatory_protein_MetJ																																										0.504123
Methionine_synthase						0.0763271
Methylisocitrate_lyase																		0.341845
Modification_methylase_MboII																																			0.158364
Modulator_of_FtsH_protease_HflC|crohn_rce03_no_amb_c2|124975|125979																					0.373121
Modulator_of_FtsH_protease_HflK|NC_017638|4381032|4382291																					0.304025
Molybdate-binding_periplasmic_protein_precursor|NZ_HE572566|558147|558920																					0.994989
Molybdate-binding_periplasmic_protein_precursor|unknown|83242|84015																					0.994989
Molybdenum_cofactor_biosynthesis_protein_B|crohn_rce04_no_amb_c5|94819|95331																					0.511314
Monothiol_glutaredoxin|NC_011751|1968534|1968881																					0.773881
Multidrug_resistance_protein_MdtE_precursor|AMUQ01000173|5644|6801																					0.331663
Murein-lipoprotein|NC_017660|3054836|3055072																					1.32665
N-acetylglucosamine-6-phosphate_deacetylase|NC_018661|3772429|3773577																					0.345482
N-acetylglucosamine-6-phosphate_deacetylase|NC_022370|712538|713686																					0.345482
N-acetylneuraminate_synthase																							0.31464
N-ethylmaleimide_reductase|crohn_rce01_no_amb_c5|59183|60280																					0.221109
NAD(P)H-quinone_oxidoreductase_subunit_3											0.517788
NAD(P)H_dehydrogenase_(quinone)|NC_011745|1100988|1101566																					2.44602
NAD(P)H_dehydrogenase_(quinone)|NC_013941|1292867|1293463																					1.83797
NADH-quinone_oxidoreductase_subunit_C/D|NC_017660|2400675|2402477																					0.19347
NADH-quinone_oxidoreductase_subunit_F|NC_022370|2535283|2536620																					0.276386
NADH-quinone_oxidoreductase_subunit_G|NC_011415|2634512|2637238																					0.124374
NADH-quinone_oxidoreductase_subunit_G|crohn_rce01_no_amb_c35|7191|9917																					0.124374
NADH-quinone_oxidoreductase_subunit_H
NADP-dependent_3-hydroxy_acid_dehydrogenase_YdfG|unknown|53613|54359																					0.994989
NH(3)-dependent_NAD(+)_synthetase|NC_017626|1991427|1992254																					0.290205
NH(3)-dependent_NAD(+)_synthetase|NC_017656|2173906|2174733																					0.290205
NH(3)-dependent_NAD(+)_synthetase|unknown|247644|248471																					0.469856
N_utilization_substance_protein_B|NC_017631|518908|519327																					0.621868
NifU-like_protein|NC_013364|3220626|3221012																					1.20228
Nitrogen_fixation_protein_RnfG				0.390916
Nitrogen_regulatory_protein_P-II_1|NC_002655|3477274|3477612																					0.829158
Non-specific_ribonucleoside_hydrolase_RihC
Octanoyltransferase																																						0.372842
Octaprenyl-diphosphate_synthase														0.298423
Oligopeptidase_A|NC_011741|3706836|3708878																					0.580411
Oligopeptidase_A|crohn_rce03_no_amb_c7|81401|83443																					0.428398
OsmC-like_protein						1.69446
Osmotically-inducible_protein_Y_precursor|NC_011745|5178848|5179453																					1.03645
Osmotically-inducible_protein_Y_precursor|NC_011750|3806173|3806748																					0.469856
Outer_membrane_lipoprotein_SlyB_precursor|NC_013941|2076907|2077374																					1.03645
Outer_membrane_protein_II*|AMUQ01000128|29605|30657																					1.94852
Outer_membrane_protein_II*|NC_010498|2167529|2168581																					1.94852
Outer_membrane_protein_X_precursor|AMUQ01000053|4907|5422																					0.842977
Outer_membrane_protein_assembly_factor_BamA_precursor|unknown|21624|24089																					0.19347
Outer_membrane_protein_assembly_factor_BamB_precursor|AMUQ01000140|116158|117336																					0.456037
Outer_membrane_protein_assembly_factor_BamB_precursor|NC_007779|2636130|2637308																					0.331663
Outer_membrane_protein_assembly_factor_BamC_precursor|NC_011745|2862052|2863086																					0.690965
Outer_membrane_protein_assembly_factor_BamD_precursor|ACXG01000043|4943|5680																					0.331663
Outer_membrane_protein_slp_precursor|NC_013364|4313276|4314016																					0.732423
PTS-dependent_dihydroxyacetone_kinase,_ADP-binding_subunit_DhaL|NC_011741|1275829|1276461																					1.63068
PTS-dependent_dihydroxyacetone_kinase,_ADP-binding_subunit_DhaL|crohn_rce05_no_amb_c27|36563|37195																					0.663326
PTS-dependent_dihydroxyacetone_kinase,_dihydroxyacetone-binding_subunit_DhaK|NC_011741|1276472|1277542																					1.00881
PTS-dependent_dihydroxyacetone_kinase,_dihydroxyacetone-binding_subunit_DhaK|NC_011751|1504017|1505087																					0.511314
PTS-dependent_dihydroxyacetone_kinase,_phosphotransferase_subunit_DhaM|crohn_rce03_no_amb_c5|294612|296018																					0.469856
PTS-dependent_dihydroxyacetone_kinase,_phosphotransferase_subunit_DhaM|crohn_rce04_no_amb_c9|70449|71867																					0.953532
PTS-dependent_dihydroxyacetone_kinase,_phosphotransferase_subunit_DhaM|crohn_rce05_no_amb_c27|37206|38624																					0.580411
ParB/RepB/Spo0J_family_partition_protein																															0.40223
Pathogenesis_protein_KcpA|crohn_rce07_no_amb_c9|118101|118514																					6.06667
Peptidase_B|Sheihov_joined_c14|121183|122466																					0.304025
Peptidase_B|crohn_rce03_no_amb_c1|380493|381776																					0.19347
Peptidase_B|unknown|69842|71125																					0.304025
Peptidase_E|NC_017663|4538873|4539562																					0.373121
Peptidase_T|NC_008253|1176739|1177965																					0.304025
Peptidase_T|NC_011415|1268680|1269909																					0.304025
Peptide_deformylase|NC_010498|3660925|3661434																					1.5754
Peptide_methionine_sulfoxide_reductase_MsrB								0.723165
Peptidyl-dipeptidase_dcp|NC_017638|1607517|1609562																					0.110554
Peptidyl-prolyl_cis-trans_isomerase_B|NC_011745|568790|569284																					1.24374
Peptidyl-prolyl_cis-trans_isomerase_D|NC_011741|476661|478532																					0.19347
Peptidyl-prolyl_cis-trans_isomerase_D|crohn_rce03_no_amb_c3|219812|221683																					0.19347
Peptidyl-prolyl_cis-trans_isomerase_D|crohn_rce07_no_amb_c27|29746|31317																					0.234928
Peptidyl-prolyl_cis-trans_isomerase_D|unknown|70569|72440																					0.19347
Peptidyl-prolyl_cis-trans_isomerase_SurA|crohn_rce02_no_amb_c6|209142|210428																					0.40076
Peptidyl-prolyl_cis-trans_isomerase_SurA|crohn_rce03_no_amb_c8|88250|89536																					0.290205
Periplasmic_AppA_protein_precursor|NC_010498|2145654|2146964																					0.179651
Periplasmic_oligopeptide-binding_protein_precursor|NC_002655|1835918|1837594																					0.221109
Periplasmic_pH-dependent_serine_endoprotease_DegQ_precursor|NC_010498|3607668|3609035																					0.290205
Periplasmic_serine_endoprotease_DegP_precursor|NC_011741|181004|182428																					0.179651
Peroxiredoxin_OsmC|unknown|100267|100698																					1.07791
Pertussis_toxin_liberation_protein_H
Phage_shock_protein_A|crohn_rce02_no_amb_c1|100108|100776																					0.359302
Phase_1-C_flagellin|NC_011601|2099620|2101266																					0.331663
Phase_1-I_flagellin
Phosphate_acetyltransferase|crohn_rce01_no_amb_c53|44569|46713																					0.110554
Phosphocarrier_protein_HPr|NC_012971|2406151|2406408																					2.11435
Phosphoenolpyruvate-protein_phosphotransferase|NC_002655|3328291|3330018																					0.939712
Phosphoenolpyruvate-protein_phosphotransferase|NC_022648|2727079|2728806																					0.842977
Phosphoenolpyruvate_carboxykinase_[ATP]|NC_017651|3830003|3831625																					0.483675
Phosphoenolpyruvate_synthase|NC_011751|2019515|2021893																					0.317844
Phosphoglucomutase|NC_002655|793365|795005																					0.40076
Phosphoglucomutase|NC_013361|800064|801704																					0.317844
Phosphoglucomutase|unknown|17620|19260																					0.40076
Phosphoglycerate_kinase|NC_017656|3547002|3548165																					3.74503
Phospholipase_D_precursor																													0.49896
Phosphomannomutase/phosphoglucomutase|ANTW01000001|6746|8122																					0.262567
Phosphomannomutase/phosphoglucomutase|NC_009800|2152201|2153583																					0.262567
Phosphopentomutase|crohn_rce02_no_amb_c6|132855|134078																					1.52012
Phosphoserine_aminotransferase|NC_017625|2922378|2923466																					0.635688
Pimelyl-[acyl-carrier_protein]_methyl_ester_esterase
Plasmid_partition_protein_A
Plasmid_partition_protein_B																			0.159187
Polyribonucleotide_nucleotidyltransferase|NC_011741|3397704|3399839																					0.511314
Positive_transcription_regulator_EvgA|crohn_rce01_no_amb_c52|16104|16718																					0.414579
ProP_effector|NC_013654|1803260|1803958																					0.359302
Proline--tRNA_ligase|AMUQ01000012|59795|61513																					0.538953
Proline--tRNA_ligase|crohn_rce03_no_amb_c8|251006|252724																					0.635688
Protein-export_protein_SecB|unknown|197081|197548																					0.552772
Protein_involved_in_initiation_of_plasmid_replication																																				0.862268
Purine_nucleoside_phosphorylase_DeoD-type|NC_002655|5508719|5509438																					1.69977
Putative_ABC_transporter_arginine-binding_protein_2_precursor|crohn_rce03_no_amb_c16|68033|68764																					0.345482
Putative_ABC_transporter_substrate-binding_lipoprotein_YhfQ_precursor																							0.829505
Putative_cytochrome_d_ubiquinol_oxidase_subunit_3|crohn_rce03_no_amb_c9|44001|44399																					1.09172
Putative_glucose-6-phosphate_1-epimerase|NC_017625|2013744|2014628																					0.442218
Putative_glucose-6-phosphate_1-epimerase|NC_017663|1410145|1411029																					0.442218
Putative_monooxygenase_YdhR|NC_011601|1818124|1818429																					0.912074
Putative_monooxygenase_YdhR|unknown|67210|67515																					0.912074
Putative_osmoprotectant_uptake_system_substrate-binding_protein_OsmF_precursor																																									0.276718
Putative_peroxiredoxin_bcp|NC_022370|2752996|2753466																					0.884435
Putative_selenoprotein_YdfZ|NC_017638|1611397|1611600																					4.89203
Putative_uroporphyrinogen-III_C-methyltransferase|ANVA01000062|9955|11160																					0.207289
Putative_uroporphyrinogen-III_C-methyltransferase|NC_002655|4850287|4851486																					0.207289
Putative_uroporphyrinogen-III_C-methyltransferase|crohn_rce03_no_amb_c12|46153|47328																					0.207289
Pyridoxine_5~-phosphate_synthase|NC_002655|3491221|3491952																					0.345482
Pyridoxine_5~-phosphate_synthase|crohn_rce05_no_amb_c29|68716|69447																					0.345482
Pyrroline-5-carboxylate_reductase|AMUQ01000042|18707|19516																					0.317844
Pyruvate_dehydrogenase_E1_component|NC_017646|131694|134357																					0.663326
Pyruvate_dehydrogenase_[ubiquinone]|NC_008563|871891|873609																					0.138193
Pyruvate_kinase_II|NC_002655|2614688|2616130																					0.469856
Pyruvate_kinase_II|crohn_rce01_no_amb_c5|270472|271914																					0.469856
Pyruvate_kinase_I|crohn_rce03_no_amb_c6|46874|48286																					0.469856
Quinone_oxidoreductase_1|NC_011741|4354337|4355320																					0.552772
Respiratory_nitrate_reductase_1_beta_chain|unknown|66878|68416																					0.152012
Ribitol_2-dehydrogenase																	0.265068
Ribonuclease_D
Ribonuclease_G																																								0.44829
Ribonuclease_R|NC_017638|4385648|4388089																					0.0967351
Ribonucleotide_monophosphatase_NagD																																					0.332557
Ribose-5-phosphate_isomerase_A|crohn_rce02_no_amb_c4|366548|367207																					1.25756
Ribose-phosphate_pyrophosphokinase|crohn_rce03_no_amb_c5|304500|305447																					1.39575
Ribosomal_RNA_large_subunit_methyltransferase_E
Ribosomal_RNA_large_subunit_methyltransferase_J																																											0.402021
Ribosome-binding_ATPase_YchF|NC_002655|1794009|1795100																					0.635688
Ribosome-binding_ATPase_YchF|crohn_rce02_no_amb_c1|205849|206940																					0.635688
Ribosome-releasing_factor|HG738867|192871|193428																					1.43721
Ribosome_hibernation_promoting_factor|NC_016902|539627|539914																					0.967351
Ribosome_maturation_factor_RimP
Right_origin-binding_protein																				0.194355
Rod_shape-determining_protein_MreB|NC_011741|3481262|3482305																					0.248747
S-adenosylmethionine_synthase|crohn_rce03_no_amb_c2|516754|517908																					1.06409
S-ribosylhomocysteine_lyase|NC_013361|3692665|3693180																					1.147
S-ribosylhomocysteine_lyase|NC_017625|1069030|1069365																					1.36811
S-ribosylhomocysteine_lyase|NC_017646|3169489|3170004																					1.147
Salmolysin|NC_017656|2072060|2072494																					0.98117
Selenide,_water_dikinase|NC_011745|1921722|1922765																					0.248747
Sensor_protein_CpxA																		0.205107
Serine--tRNA_ligase|NC_020163|1694707|1695999																					1.90706
Serine_hydroxymethyltransferase|crohn_rce03_no_amb_c1|404073|405326																					0.677146
Serine_transporter
Seventeen_kilodalton_protein|NC_011601|210488|210973																					0.538953
Spermidine/putrescine_import_ATP-binding_protein_PotA																																								0.203768
Spermidine_synthase																						0.28186
Stress_protein_H5|NC_009838|99060|100697																					0.414579
Stress_protein_H5|NC_017638|4350019|4351665																					3.49628
Stress_protein_H5|crohn_rce03_no_amb_c2|93271|94917																					3.49628
Stringent_starvation_protein_A|NC_011750|3879359|3879997																					1.49248
Succinate_dehydrogenase_flavoprotein_subunit|crohn_rce05_no_amb_c50|31357|33123																					0.207289
Succinyl-CoA_ligase_[ADP-forming]_subunit_alpha|AMUQ01000046|11101|11970																					0.483675
Succinyl-CoA_ligase_[ADP-forming]_subunit_beta|NC_017641|788887|790053																					0.912074
Sugar_phosphatase_YidA|crohn_rce03_no_amb_c25|30493|31305																					0.304025
Sulfate_starvation-induced_protein_7|NC_017625|1877613|1878470																					0.290205
Superoxide_dismutase_[Cu-Zn]_precursor																																										0.322308
Superoxide_dismutase_[Fe]|NC_011745|1812886|1813467																					1.38193
Superoxide_dismutase_[Mn]|NC_010498|4403238|4403858																					0.925893
Thiol:disulfide_interchange_protein_DsbC_precursor																																																	0.272452
Thiol_peroxidase|NC_009801|1519907|1520413																					3.74503
Thioredoxin-1|crohn_rce01_no_amb_c42|30471|30800																					0.870616
Thioredoxin_reductase|NC_011601|929481|930446																					0.746242
Thioredoxin_reductase|NC_017633|1034663|1035628																					0.566591
Thioredoxin_reductase|NC_022648|937561|938631																					0.649507
Thioredoxin|unknown|111436|112290																					0.442218
Thiosulfate-binding_protein_precursor|AMUQ01000140|16469|17485																					0.842977
Thiosulfate_sulfurtransferase_YnjE_precursor
Threonine--tRNA_ligase|crohn_rce03_no_amb_c6|91799|93727																					0.110554
Toxin_co-regulated_pilus_biosynthesis_protein_Q																													0.24948
Transaldolase_A|AMUQ01000140|45599|46549																					0.552772
Transaldolase_A|Sheihov_joined_c14|47250|47618																					1.2161
Transaldolase_B|ANVA01000069|35469|36422																					2.12817
Transcript_cleavage_factor_GreA|NC_011751|3781441|3781917																					1.29901
Transcriptional_regulatory_protein_WalR|unknown|66166|66864																					0.552772
Transketolase_1|NC_002655|3887563|3889554																					0.552772
Translation_initiation_factor_IF-1|NC_012947|2850886|2851104																					1.35429
Translation_initiation_factor_IF-2|NC_002655|4123056|4125728																					0.38694
Translation_initiation_factor_IF-3|NC_012892|1744505|1744939																					0.580411
Trigger_factor|crohn_rce03_no_amb_c3|227167|228465																					1.53394
Triosephosphate_isomerase|NC_002655|4979463|4980230																					1.60304
Tryptophan--tRNA_ligase|crohn_rce05_no_amb_c3|43740|44699																					0.248747
Tryptophanase|NC_017663|4196560|4197891																					0.608049
Type_IV_secretion_system_protein_virB8																													0.352207
Type_I_restriction_enzyme_specificity_protein_MPN_089																								0.21287
Tyrosine_phosphorylated_protein_A|crohn_rce03_no_amb_c7|213200|215023																					0.124374
UDP-N-acetylmuramoyl-L-alanyl-D-glutamate--2,_6-diaminopimelate_ligase|NC_017626|99858|101345																					0.165832
UDP-glucose_6-dehydrogenase|crohn_rce01_no_amb_c125|3195|4361																					0.442218
UTP--glucose-1-phosphate_uridylyltransferase|NC_011741|1316635|1317543																					0.994989
Ubiquinol_oxidase_subunit_1
Unfoldase_HslU|AMUQ01000185|40793|42124																					0.483675
Universal_stress_protein_A|NC_022648|3971849|3972283																					0.994989
Universal_stress_protein_D|Tim_joined_c25|53394|53822																					1.43721
Universal_stress_protein_E|crohn_rce03_no_amb_c15|72062|73012																					0.38694
Universal_stress_protein_G|NC_013361|727396|727824																					2.77768
Uracil_phosphoribosyltransferase|NC_018658|1437897|1438523																					2.55657
Uracil_phosphoribosyltransferase|Sheihov_joined_c14|75093|75644																					2.45984
Uridine_phosphorylase|crohn_rce03_no_amb_c12|18060|18821																					0.760061
Uridylate_kinase|NC_017631|197881|198606																					0.359302
Valine--tRNA_ligase|NC_009801|4821236|4824091																					0.248747
Valine--tRNA_ligase|NC_011742|4810201|4813056																					0.248747
Valine--tRNA_ligase|NC_020163|479076|481931																					0.248747
Vi_polysaccharide_export_inner_membrane_protein_VexD																																						0.306263
Xaa-Pro_aminopeptidase|NC_011741|3111588|3112913																					0.179651
Xaa-Pro_dipeptidase|NC_011741|4111097|4112428																					0.483675
Xaa-Pro_dipeptidase|NC_011745|4488036|4489367																					0.483675
Xanthine_phosphoribosyltransferase|NC_017651|365999|366457																					0.939712
YfbU_domain_protein|NC_011415|2649173|2649667																					0.7877
YfcL_protein																																			0.812935
YheO-like_PAS_domain_protein																																			0.316728
cAMP_regulatory_protein|NC_009801|3800827|3801459																					0.38694
cell_division_protein_DamX																			0.194562
chemotaxis_regulator_CheZ																							0.915316
co-chaperonin_GroES|NC_017631|4796068|4796361																					1.75505
conjugal_transfer_protein_TraL
conjugal_transfer_protein_TrbG																																					0.277131
hypothetical_protein|AMUQ01000043|4964|5536																					0.483675
hypothetical_protein|AMUQ01000134|4555|4839																					1.02263
hypothetical_protein|NC_002655|4828808|4830067																					0.925893
hypothetical_protein|NC_004431|715009|715491																					0.829158
hypothetical_protein|NC_007946|3724475|3724840																					2.12817
hypothetical_protein|NC_010498|3391140|3391532																					2.47365
hypothetical_protein|NC_011741|1734175|1735683																					0.538953
hypothetical_protein|NC_011741|3655950|3656390																					0.953532
hypothetical_protein|NC_011742|3934839|3935051																					2.84678
hypothetical_protein|NC_011745|2901455|2902075																					0.428398
hypothetical_protein|NC_012971|4083995|4085179																					3.75885
hypothetical_protein|NC_017625|566238|567725																					1.28519
hypothetical_protein|NC_017634|1674400|1675908																					0.345482
hypothetical_protein|NC_017638|1124187|1124708																					0.497495
hypothetical_protein|NC_017646|2429416|2429748																					0.842977
hypothetical_protein|NC_017646|4177636|4178346																					0.359302
hypothetical_protein|NC_017651|190580|190966																					0.649507
hypothetical_protein|NC_017652|2965323|2965727																					2.18345
hypothetical_protein|NC_017652|4553316|4553588																					6.79909
hypothetical_protein|NC_017663|4686731|4687084																					0.842977
hypothetical_protein|NC_018661|5003291|5003836																					1.45103
hypothetical_protein|NC_022370|218848|219048																					1.58922
hypothetical_protein|Tim_joined_c38|129361|129669																					0.912074
hypothetical_protein|crohn_rce03_no_amb_c3|207637|208209																					0.483675
hypothetical_protein|crohn_rce05_no_amb_c4|105607|105912																					0.912074
hypothetical_protein|unknown|114416|114739																					0.898254
hypothetical_protein|unknown|258253|258609																					0.732423
lipoprotein|29_joined_c2|253847|254230																					0.704784
mRNA_interferase_PemK
peptidase_PmbA|NC_010498|4812584|4813936																					0.38694
plasmid_maintenance_protein_CcdB				1.03404
preprotein_translocase_subunit_SecF																																																	0.188621
protease_TldD|Sheihov_joined_c29|61105|62550																					0.262567
pseudaminic_acid_CMP-transferase																							0.443356
putative_ABC_transporter_ATP-binding_protein_YjjK|crohn_rce03_no_amb_c8|23780|25447																					0.138193
putative_ATPase																																					0.193992
putative_Fe(2+)-trafficking_protein|unknown|100766|101077																					0.829158
putative_GST-like_protein_YibF																																										0.247929
putative_L,D-transpeptidase_YnhG_precursor|NC_011745|1835215|1836219																					0.248747
putative_SufE-like_protein_YgdK																																			0.464534
putative_acrylyl-CoA_reductase_AcuI|unknown|112351|113325																					0.40076
putative_biofilm_stress_and_motility_protein_A|NC_017625|2199107|2200051																					0.262567
putative_deferrochelatase/peroxidase_YfeX|AMUQ01000140|23272|24171																					0.608049
putative_esterase|NC_017652|1270824|1271366																					0.442218
putative_formaldehyde_dehydrogenase_AdhA|ANVA01000066|24585|25604																					0.248747
putative_lipoprotein_YbjP_precursor|crohn_rce02_no_amb_c1|542980|543495																					0.815339
putative_lipoprotein|NC_017626|517841|518419																					0.442218
putative_methyltransferase
putative_nucleotide-binding_protein|NC_004431|518611|519102																					0.856797
putative_nucleotide-binding_protein|NC_011601|403587|404078																					0.525133
putative_oxidoreductase_YdgJ																																						0.226369
putative_oxidoreductase_YghA|NC_017625|733217|734101																					0.290205
putative_phospholipid-binding_protein_MlaC_precursor|NC_010468|550468|551103																					0.621868
putative_phospholipid-binding_protein_MlaC_precursor|NC_018650|612674|613309																					1.17464
putative_phospholipid_import_ATP-binding_protein_MlaF																			0.203406
putative_transcriptional_regulatory_protein_YebC|NC_011353|2455635|2456375																					0.345482
putative_transposase												0.267103
putative_zinc-type_alcohol_dehydrogenase-like_protein_YahK|NC_010498|367804|368853																					0.234928
sugar_transferase,_PEP-CTERM/EpsH1_system_associated																															0.225249
t(6)A37_threonylcarbamoyladenosine_biosynthesis_protein_RimN|NC_013361|1784247|1784867																					0.40076
tRNA_pseudouridine_synthase_D|NC_017625|1012459|1013508																					0.234928
transcriptional_regulator_BolA
translocation_protein_TolB|NC_011741|777756|779048																					0.19347
type_I_secretion_outer_membrane_protein,_TolC_family
x96_protein|NC_017641|5050219|5050770																					0.442218
3-dehydroquinate_synthase				0.214373		0.259512	0.549318			0.243442	0.204707		0.282082	0.281844		0.364214			0.318374					0.241253	0.244609		0.235292			0.24165		0.565599	0.410168		0.380074
30S_ribosomal_protein_S8	0.757503	0.546738	1.37193	1.07187		1.29756	2.73133	0.80177	2.53801	0.730325		1.78538	4.03211	2.96765		0.714421	1.34655	0.871705	2.83883	3.11941		4.52385	1.81633	2.54025	1.82737	0.767799	0.705876	1.10229	0.748439	1.20825	5.16463	5.04326	2.82385		1.88981	2.19016	0.706684	5.55269	1.246	1.72524	1.75716	2.00823	1.70859	4.70256	1.18231	1.21766	1.87713	0.810411	1.33082
Salmolysin					0.561707				1.0067					0.712899					0.38028							0.64736	0.982691		0.631037	0.611233	0.691835			1.48456	0.453977
6-phosphogluconate_dehydrogenase,_decarboxylating	0.282207	0.364492		0.996205	0.901344	0.915926	1.54114	1.24196	1.43206	0.859206	1.08374	1.78538	2.09072	1.69106	0.86663	1.58293	0.445315	1.17937	1.37078	0.670526		0.845579	0.715091	1.61781	1.29499	1.03879	1.09342	0.894797	1.01259	1.27932	1.27105	1.414	1.08852	1.45601	1.20357	1.75903	1.56579	1.86421	1.01146	1.22261	0.262882	0.570237	0.683436	0.812788	0.959762	0.859525	0.200845	0.572055	0.356283
Fructose-1,6-bisphosphatase_1_class_2																			0.159187																0.190037								0.56283	0.348338
Nitrogen_regulatory_protein																	0.413507		0.344905				0.557771																		0.539599
RNA-binding_protein_YhbY																																	0.930767
Phosphoenolpyruvate_carboxylase				0.0756612	0.0783778	0.0915926	0.198365	0.15721	0.226861	0.143201	0.120416	0.140581	0.21571	0.215528	0.346652	0.0840495		0.273476	0.282999	0.272098		0.14093	0.286036	0.241253	0.143888	0.0903293		0.207489	0.146753		0.20916	0.157111		0.0856475	0.295613	0.413889	0.387983	0.173105		0.326029			0.261314	0.328986	0.139096	0.243532
Monothiol_glutaredoxin	0.831769	1.02915	0.604948	1.21058	1.25404	1.46548	1.46485	1.50921	1.36117	1.37473	1.15599	1.34958	1.59293	0.928427	1.38661	1.34479	1.01786	1.64086	0.495248	0.544195		1.35293	1.37297	1.36237	1.38132	1.44527	0.77508	0.726212	1.40883		0.900995					0.96574	0.775966	0.745685	0.820892		0.774809	1.19833	1.12566	1.08372			0.741581	0.533918	1.00598
Ribonuclease_E	0.074265	0.214407	0.0540132	0.327865	0.22207	0.259512	0.411988	0.345862	0.24104	0.243442	0.240832	0.154639	0.530977	0.232107	0.202214	0.196115	0.11663	0.290568	0.318374	0.281815		0.324139	0.328942	0.326401	0.201443	0.301098	0.0692036	0.168585	0.205454		0.20916	0.345644	0.268187	0.071373	0.285055	0.22419	0.180135	0.266316	0.0732939	0.190183	0.110687	0.272722	0.160809	0.154817	0.194734	0.114603	0.131322	0.0476712	0.209578
Orotidine_5~-phosphate_decarboxylase																								0.326401	0.330941		0.318336											0.492685			0.318225
Putative_reactive_intermediate_deaminase_TdcF										1.18857					0.736636											0.767799			0.748439								0.706684
Glucosamine-6-phosphate_deaminase				0.441357	0.457204	0.53429	0.534059	0.550234	0.694762	0.315042		0.492033	0.580757	0.364739	0.317764	0.490289	0.243863	0.83752						0.496697	0.316553	0.331208	0.484425	0.285297	0.513635	0.312724	0.353962		0.347065	0.499611					0.322493			0.289251
Methionine--tRNA_ligase		0.589619		0.214373	0.470267	0.122123	0.198365	0.125768	0.170146	0.315042	0.517788	0.182755	0.365047	0.281844	0.18777	0.294173	0.127233	0.358937	0.433342	0.359558		0.450975	0.386149	0.383167	0.187054	0.255933		0.350138	0.469609		0.353962	0.267089	0.347065	0.18557	0.517322	0.465625	0.443409	0.426106		0.502628	0.166031	0.140493	0.74374	0.716028	0.166915	0.315159	0.0617984	0.076274	0.38772
Ribosome-binding_ATPase_YchF		0.493136	0.172842	0.718781	1.26711	0.381636	0.701906	0.393024	0.496259	0.658725	0.421455	0.80131	0.265489	0.580267	0.505534	0.490289	0.604356	0.598229	0.406811	0.340122		0.352324	0.657883	0.993395	0.359719	0.858129	0.636673	0.596531	0.675063	0.653877	0.740103	0.72271	0.725682	0.656631	0.369516	0.275926	0.637401	0.332895			0.221374	0.206608	0.703538	0.677324			0.270368	0.238356	0.48203
Transcriptional_regulatory_protein_WalR				0.315255	0.522519	0.381636	0.381471	0.393024	0.567153	0.572804		0.562323	0.414826					0.427306	0.353749	0.242944					0.57555	0.376372	0.788921			0.568589	0.40223		0.394393	0.356865	0.422304	0.431134		0.332895								0.358136
50S_ribosomal_protein_L1	1.21795	2.06903	1.13428	3.44258	3.01754	5.694	4.88282	5.03071	4.49469	3.90939	1.92665	4.5267	3.83299	1.01132	3.94317	2.70359	3.39288	3.2988	5.10283	4.86861		3.84738	3.90439	4.54123	4.6044	4.10998	3.1972	4.14978	2.83233	3.2836	1.31931	2.51378	2.06662	2.755	2.88222	5.51852	3.20086	4.26106	3.38618	5.8821	2.67032	3.57845	5.46749	5.28312	2.22553	3.30917	3.34484	2.59332	2.02243
30S_ribosomal_protein_S16	1.26251	2.5836	1.6312	3.03906		2.30508	2.30408	2.37387	3.4171	2.16234		3.388	2.50555	3.99555	3.48097	2.11525	1.60101	2.58093	1.3354	1.46738		1.1979	3.44674	3.42012	2.1727	2.27329	2.08995	1.95818	2.21597	3.42575	5.84038	3.78637	2.38213	2.15546	2.54438	1.46586		2.01069	5.32114	2.05126		1.9917	1.70859	1.64493			2.8041	1.43967	1.58232
hypothetical_protein	4.87179	4.56687	5.45533	5.37194	6.42698	7.43426	5.188	7.65612	4.8208	4.86884	5.92446	5.03279	5.64163	5.63688	4.73758	5.47722	8.00507	5.81136	6.16407	6.77329		4.6225	6.09257	4.24321	3.26625	5.11866	3.4325	7.1065	7.22024	4.833	5.47033	3.89635	5.36374	7.0231	8.615	4.27685	8.92361	6.4848	5.05728	7.41716	6.83492	10.6362	3.6584	3.52208	4.97963	7.04811	7.35401	8.39967	5.15563
Cold_shock-like_protein_CspG																			0.928591									1.36165		1.49255	1.68937	1.64966	1.65645	1.49883					2.82914	2.62182
Glucose-1-phosphatase_precursor	0.207942		0.151237	0.176543				0.471629	0.822372	0.558484		0.674788			0.693304	0.308181	0.23326	0.666598						0.31221	0.201443		0.304496	0.181553	0.205454					0.199844	0.506765		0.304844	0.186421	0.439763		0.193702	0.247929			0.194734		0.169946	0.371836
2~,3~-cyclic-nucleotide_2~-phosphodiesterase/3~-nucleotidase_precursor										0.128881																0.135494
Peptide_methionine_sulfoxide_reductase_MsrA	0.430737																							0.411549
dTDP-4-dehydrorhamnose_3,5-epimerase																			0.291843			0.352324
3-ketoacyl-CoA_thiolase		0.171526										0.224929						0.273476																															0.261973
Gamma-aminobutyraldehyde_dehydrogenase										0.272082							0.286274																									0.223136
Lipid_A_export_ATP-binding/permease_protein_MsbA																								0.141914											0.105576					0.135845
Oxidoreductase_YdhF								0.298699		0.272082																									0.200594
Ribosomal_RNA_small_subunit_methyltransferase_I																							0.31464	0.31221											0.295613
Periplasmic_pH-dependent_serine_endoprotease_DegQ_precursor	0.207942						0.595094		0.198504			0.196813	0.232303		0.202214	0.196115	0.222657	0.358937	0.123812			0.253674	0.300338			0.587141		0.181553	0.264155					0.256943	0.147806			0.186421	0.307834	0.190183	0.193702	0.239665		0.270929				0.200219
tRNA_pseudouridine_synthase_D																			0.150343	0.252662																0.293171	0.235561			0.230937
Pseudo-HPr																	0.265068		0.406811	0.340122								0.453882							0.26394		0.221705			0.475459			0.321617	0.309634
Alcohol_dehydrogenase_YqhD					0.195944						0.180624	0.463917						0.410214	0.291843	0.417864						0.361317	0.207611			0.341153	0.386141			0.214119	0.253382		0.207848	0.319579		0.326029
2,3,4,5-tetrahydropyridine-2,6-dicarboxylate_N-succinyltransferase	0.326766	1.08276		0.617899	2.23377	0.748006	0.991823	0.770328	0.921623	1.17425	1.2162	1.41987	0.813059	1.07764	1.18439	0.686404	0.23326	0.83752	2.34359	1.18557		0.493254	0.929618	0.922438	1.45326	0.526921	0.678195	0.453882	0.719089	1.16561	1.31931	0.769844	1.29361	1.17052	2.10096	1.12095	2.0092	0.865527	1.20202	0.665642	0.484256	0.677674	0.442224		1.14059	0.701946	0.378515	0.619726	1.27843
2,3-bisphosphoglycerate-dependent_phosphoglycerate_mutase	0.549561	0.728984	0.734579	0.65573	1.13648	1.03805	1.0376	1.06903	1.23356	0.973767	1.28845	1.22305	1.12833	1.44238	0.982181	0.728429	1.64342	1.16227	0.769404	0.845446		1.22609	1.24426	1.51847	0.748215	1.02373	0.941168	1.38758	1.27675	1.52097	1.39976	1.06835	2.05084	0.970672	1.63643	0.896759	0.942245	1.15847	1.56849	1.18185	1.48044	1.28097	1.04526	0.716028	0.723299	0.744922	0.672057	1.74477	0.544904
Spore_protein_SP21														1.21027									0.729392	2.83827	1.84176			2.32128		2.30278
Transaldolase_A	0.267354	0.192966		0.226983		0.442697	0.442506	1.02186	0.921623	0.415283		0.73102				0.728429	0.848219	1.36738		0.281815		0.563719		0.255444		0.346262	1.10726	1.71178	0.425583	0.739165	0.643568	0.628444	0.457495	1.25616			0.72054		0.586351	0.706396	0.899332	0.78511					0.679782	1.25852	0.188621
30S_ribosomal_protein_S20	1.18824	3.56988	0.864211	8.56232	1.04504	7.34267	3.40272	5.23509	3.16188	3.19338		3.13495	3.70025	5.52082	3.22098	6.73797		2.41001	6.00489	4.67425		1.98711	2.01656	2.00098	2.02881	5.02833	3.08648	2.89188	3.27259	2.00428	3.58789	3.50357	3.51798	1.14197	2.35434	2.4316	6.665	1.87753	1.1727	1.91542		2.75202			6.69051	4.77037	1.0892	2.12614	2.3368
Sugar_phosphatase_YidA						0.335839		0.345862					0.365047				0.23326	0.376029	0.30953	0.340122		0.493254	0.31464	0.496697			0.304496	0.285297		0.312724				0.314041			0.304844	0.652474		0.665642			0.442224	0.425746
Subtilase_family_protein								0.125768										0.205107
Sporulation_initiation_inhibitor_protein_soj					0.195944				0.212682											0.145767		0.324139				0.225823
Ribosomal_RNA_small_subunit_methyltransferase_B							0.198365			0.186161									0.176874												0.20916		0.205084		0.137249
3-oxoacyl-[acyl-carrier-protein]_synthase_2		0.343051	0.16204	0.794442	0.548644	0.351105	0.228882	0.235815	0.453722	0.358003	0.75862	0.210871	0.530977	0.381318	0.332208	0.448264	0.339288	0.256384	0.654435	0.61222		1.04288	1.05833	0.73795	0.330941	0.346262	0.719717	0.544659	0.337531	0.454871	0.514854	0.235666	0.504823	0.599533	0.770705	0.25868	0.207848	0.692422		0.57055	0.719466	0.446273	1.26637	1.00631	0.208644	0.358136	0.17767	0.305096	0.335326
Malate_synthase_A						0.16792		0.251536	0.311934	0.315042					0.317764																					0.189699	0.387983
50S_ribosomal_protein_L20		1.44725		1.13492		1.37389	1.37329	1.41489	0.751478	1.28881	1.08374	0.745078	1.49337	1.49211	1.29995	1.26074	0.954246	1.5383	1.1939	1.8561		1.90255	1.93074	1.91583	1.29499	1.35494	0.733558	0.687308	1.32078	0.75338	2.17204	2.121	2.12972		1.42528	1.55208	1.87063	1.79763	0.776915	1.83391	1.24523	0.438009		1.02566	1.25186	1.93393			1.41465
Nitrate/nitrite_response_regulator_protein_NarL									0.397007	0.400963	0.337164	0.393626		0.464214	0.649973	0.392231			0.247624	0.272098			0.400451	0.397358						0.398012					0.295613	0.776041	0.387983			0.380367		0.371894	0.56283	0.541859	0.389468
Activator_of_ntr-like_gene_protein		1.12564	0.658961	0.769222	0.796841	0.931191	0.930788				1.26437					0.854503	0.646767		0.539467	0.592784		0.859672			0.877714	1.58076	0.844283		0.895192	1.49255		0.958377		0.87075			0.845249					0.504123					0.811104	2.20241	0.639214
2-oxoglutarate_dehydrogenase_E1_component	0.178236	0.482416	0.16204	0.794442	0.535581	0.90066	0.625612	0.691723	0.96416	0.587124	0.75862	0.829427	0.613943		0.476647	0.630371	0.275671	0.854612	0.362592	0.4373		0.422789	0.715091	0.766333	0.647494	0.752744		0.389042	0.484284		0.241338	0.377066		0.0856475	0.717917	0.448379	0.36027	0.945422	0.278517	0.353198	0.359733	0.446273	0.522628	0.425746	0.306011	0.429763	0.169946	0.352767	0.461073
Dihydrolipoyllysine-residue_succinyltransferase_component_of_2-oxoglutarate_dehydrogenase_complex		0.91123	0.16204	1.79065	1.44999	0.931191	0.930788	0.95898	1.19102	1.03105	1.16803	1.02624	0.829652	0.381318	0.881074	1.17669	0.646767	1.04263	0.742872	0.69968		0.436882	0.715091	0.865673	1.03599	0.918348	1.16262	0.194521	1.05662	0.710736	0.659657	0.361355	0.236636	0.87075	1.02409	1.05197	0.692827	0.306263	0.732939	0.421121	0.843989	1.0413	0.462325	0.599915	1.16841	0.716271	0.56391	0.724603	1.33082
dTDP-4-dehydrorhamnose_reductase																							0.715091
putative_assembly_protein								0.204373																																		0.0661145
D-serine_dehydratase								0.330141	0.297755									0.358937					0.185924	0.652802	0.661883
3~(2~),5~-bisphosphate_nucleotidase_CysQ								0.377303		0.343683		0.548265			0.56331	0.546322		0.410214	0.212249							0.361317	0.332177							0.556709							0.332061	0.454537					0.56391	0.371836
Inner_membrane_protein_YqiK								0.15721										0.273476
N-methyl-L-tryptophan_oxidase						0.244247							0.414826
ATP_synthase_subunit_beta	1.21795	2.68009	1.13428	2.90034	4.16709	2.94623	3.50953	3.03415	3.85664	3.29362	3.84126	2.96625	3.8164	2.17186	3.04765	3.2219	1.38896	3.2988	2.82115	3.09997		2.25488	3.01768	2.73893	2.77703	2.90559	2.43597	2.48987	3.66882	2.06113	2.57427	2.76515	2.77652	1.67013	3.11449	1.41412	2.21705	3.6219	2.12552	1.96976	1.8125	1.90079	2.35183	2.51577	2.93492	2.76481	1.49089	2.19288	3.34278
Nucleoid-associated_protein_YbaB																	1.11329		0.539467	0.592784								0.791052										1.39816		0.828657
Universal_stress_protein_F						0.671679			0.623868	0.630085																	0.608991				0.707925	1.14691	0.694131	0.628082		0.758796	1.01153					0.603295						0.696	0.461073
Ribosomal_large_subunit_pseudouridine_synthase_C					0.365763				0.255219						0.259989																																		0.188621
LysM_domain/BON_superfamily_protein	2.2131	2.13335	0.788592			1.11438	1.09864	1.68214	1.03505	0.630085		1.01218	0.730094	0.729478		1.49888	1.12389	0.752059	0.645591	1.0398				0.62442			0.608991			0.625448	0.707925	0.691288	0.694131	0.628082			1.48265		0.644986			2.72722					1.993	4.94828	2.70356
Tryptophan--tRNA_ligase		0.182246			0.640085	0.274778	0.427247	0.282978		0.400963	0.590037	0.379568	0.464605	0.630004				0.30766	0.663279	0.864882		0.873765	1.07264	0.879864	0.402885	0.270988	0.249133	0.220457	0.396233	0.255865	0.434408	0.267089	0.599477	0.242668	0.654571	0.896759	0.374127	0.652474	0.249199	0.366782			0.763841	0.73538	0.250373	0.243532		0.362301	0.282931
Regulatory_protein_spx					0.692337		0.808717				0.638204		0.879431																						0.950184
Peptidase_E						0.412167				0.630085					0.389984				0.548311	1.03008															0.285055			0.585895		0.366782
Excinuclease_ABC_subunit_A		0.0643221			0.0783778	0.137389		0.188652	0.0850729		0.0722495		0.0995583	0.149211	0.086663	0.0840495	0.169644	0.273476	0.0795935	0.116613				0.0851481		0.180659		0.0778084	0.0880517			0.0942666	0.0946542			0.155208		0.119842		0.122261		0.157022	0.18091	0.232225	0.0834575		0.123597
50S_ribosomal_protein_L24	0.980299	7.03255	1.89046	1.42495		1.09911	1.72425	1.77647	2.48129	3.63731	1.3607	3.57075	2.90378	2.90133	5.14201	0.924544	1.85548		10.1968	4.73256		0.930137	1.6161	2.48349	2.51803	1.71626	0.913487	1.46539	1.65831	0.938171	1.81808	1.77535	1.0412	1.61303	2.68163	3.01794	2.4249	2.33027	3.72333	1.53505	1.56345	7.21474	1.32667		0.918033	0.945478	6.74375	3.39419	6.87417
Glutamate--tRNA_ligase		0.343051	0.129632	0.403526	0.418015	0.610617	0.381471	0.393024	0.567153	0.458243	0.385331	0.562323	0.796466	0.795795	0.462203	0.252148	0.424109	0.205107	0.495248	0.631655		0.563719	0.800901	0.681185	0.46044	0.376372	0.166089	0.622467	0.176103	0.170577	0.643568	0.392777	0.757234	0.171295	0.506765	0.689814	0.554262	0.639159	0.263858	0.760734	0.442748	0.330572	1.12566	1.08372	0.250373	0.458414	0.19312	0.114411	0.502988
Magnesium_and_cobalt_efflux_protein_CorC																						0.28186													0.211152					0.421121
Queuine_tRNA-ribosyltransferase				0.416136		0.36637	0.366212	0.235815	0.212682				0.696908	0.248686		0.210124			0.132656	0.145767		0.211395	0.757996	0.468315							0.241338	0.377066			0.158364	0.25868	0.207848								0.208644
D-lactate_dehydrogenase				0.226983		0.274778	0.595094		0.552974	0.558484	0.216748	0.548265	0.464605	0.464214	0.736636	0.392231	0.190849	0.478583	0.680966	0.272098		0.718742	0.729392		0.258998	0.587141	0.539788	0.363106	0.748439	0.398012	0.627479	0.989799	0.615252	0.556709	0.411746	0.310417	0.387983	0.679106	0.410446	0.692811		0.148758	0.361819	0.541859	0.389468				0.408678
EIIAB-Man	0.282207		0.313276	0.66834		1.02278	1.02234	0.64456	0.411186	0.758966	0.493705	0.576381	1.11173		0.967737	0.742437	0.561945	0.700782	0.716341	0.651091		0.577812	0.586374	0.950821	0.417274	0.797909		0.687308	0.601687	0.27008	0.659657	0.298511	0.457495		0.707359	0.500115	0.928388	1.0919		0.910164	1.13454	0.438009	0.38192	0.36769	0.570293	0.759247	0.75703	0.181151	0.1991
Transaldolase_B		1.03987	0.432105	1.45017	1.50224	1.48075			1.37535	1.38905	1.61357	1.88378			1.66104	2.47946	0.699781					1.62069	1.64471	2.51187	1.39571	1.73131	1.85466	0.687308	1.96649	1.90477	1.85026	1.80678	1.81421	1.38464	3.05115	2.31088	2.13391	2.05063	0.776915	1.3177	1.34208	1.10742	1.06536	0.774084	2.79583	2.5356	0.308992	0.924822	1.40418
Deoxyribose-phosphate_aldolase	0.356472	0.407373		0.66834	0.313511	0.809068	0.366212	0.597397	0.538795	1.01673	0.45758	0.534207	0.398233	0.630004	0.765523	0.532313	0.954246	0.649505	1.68915	0.8746		1.0006	1.28716	1.91583	1.0216	0.361317	0.525947	0.687308	0.557661	1.00925	0.852727	0.597022	0.836112	0.756553	0.559553	1.22442	0.734397	1.47805	0.351811	0.964502	0.733302	0.586766	0.763841	0.46445	0.33383	0.544366	0.185395	0.858082	0.398199
Ribosomal_RNA_large_subunit_methyltransferase_I													0.248896	0.248686					0.132656												0.547033		0.236636			0.396643	0.443409			0.203768			0.301516		0.208644
UDP-4-amino-4-deoxy-L-arabinose--oxoglutarate_aminotransferase																															0.434408						0.207848
Uroporphyrinogen_decarboxylase																			0.150343	0.165202						0.255933											0.235561
Z_ring-associated_protein_ZapA																			0.512936	0.563631		0.817393													0.612341
YfdX_protein																							0.843807	0.298018				3.90339		2.94245
putative_phospholipid-binding_protein_MlaC_precursor		0.30017			0.365763		0.427247				0.337164		0.464605			0.392231			0.397967	0.4373							0.622832							0.642357				0.599211	0.410446		0.387405					0.401112			0.29341
Helix-destabilizing_protein	0.534708	0.385933		0.453967	0.470267	0.549555	0.549318	0.927538	0.510438	0.515524	0.433497	0.506091	0.59735	0.978164	0.519978	0.504297	0.381699	0.615321	0.318374	0.34984		0.831486	0.843807	0.510889	0.517995	0.541976	0.498266	0.765116	0.865842	0.51173	0.579211	0.565599	0.930767	0.842201	0.380074		0.817536		0.527716			0.487594					0.455763	0.343233	0.377241
Serine_acetyltransferase						0.335839		0.345862										0.598229		0.213791			0.31464													0.379398
ATP-dependent_Clp_protease_proteolytic_subunit_precursor		0.503856		2.38333	2.4689	0.717475	0.717165	0.738886	2.6798	2.7065	0.565954	2.65698	1.09514	0.480793	1.48772	2.64756	0.307479	1.12809	0.583685	0.641373		0.930137	0.94392	0.666994	1.48204	0.993623	0.650513	0.609499	2.77363	0.412227	0.756192	0.455622	0.457495	2.6979	0.696801	0.810532	0.914532	1.18511	0.425105	0.896579	0.650286	0.239665	1.32667	1.27724	0.918033	0.945478	0.224019	0.276493	0.691609
DNA_gyrase_subunit_A		0.257288	0.0648158	0.126102	0.274322		0.152588	0.15721	0.24104	0.243442	0.0722495	0.238987		0.165791	0.144438	0.182107	0.0636164	0.102553	0.327218	0.233227		0.14093	0.143018	0.141914	0.187054	0.150549			0.0880517		0.160892	0.204244	0.157757		0.137249	0.172454	0.0831393	0.319579	0.0879527	0.135845	0.0830153	0.107436	0.201011	0.193521	0.139096	0.143254	0.131322	0.0572055	0.136226
Capsular_synthesis_regulator_component_B									0.397007											0.272098			0.400451	0.652802				0.583563							0.295613								0.56283	0.541859					0.29341
Pyrroline-5-carboxylate_reductase						0.351105	0.564576		0.326113	0.329362	0.276956	0.323336	0.38164					0.393122								0.346262				0.326939	0.370052		0.362841	0.52816	0.242825	0.396643	0.318701					0.30578
Cold-shock_DEAD_box_protein_A	0.282207	0.568178	0.20525	0.66834	0.613959	0.53429	1.25122	0.550234	0.198504	0.859206	0.349206	0.492033	1.36063	1.1108	0.592197	0.574338	1.13449	0.700782	0.725185	0.952342		1.50795	0.672185	0.666994	0.676272	0.903293	0.401381	1.16713	0.689738	0.412227	1.57674	1.16262	1.1674	0.128471	0.707359	0.70706	0.734397	0.625843	1.20202	1.00526	1.02385	1.38014	0.94475	1.02566	0.264282	0.272183	0.695232	0.638795	0.628735
Lactate_utilization_protein_C						0.412167						0.604497				0.588346
dITP/XTP_pyrophosphatase				0.403526	0.418015			0.503071										0.546952		0.310969						0.481756			0.469609			0.502755			0.337843
sulfur_relay_protein_TusD/DsrE											0.68637								0.866684				0.815203	0.808907																			1.14576	1.87715
Protein_of_unknown_function,_DUF						0.839599	0.839235		0.779835	0.787606	0.662287	0.773194	0.912617		0.794411	0.770454	0.996657	0.940074	0.486405			1.32474	2.01656	2.00098		0.828019			0.807141		1.51238	1.47684		0.785103				0.732369	2.06689			0.454537					0.726131		0.576341
Outer_membrane_protein_X_precursor														0.613425								1.69116	0.529167	0.52508	0.877714				0.542985		0.981441	0.58131	0.583701	0.87075													0.285818
Heat_shock_protein_B25.3		0.536017		0.907934	0.940533	0.763271	0.762941	0.786049	0.708941	0.716005	0.866994	0.702904	0.829652	0.828953	0.722192	1.00859	0.328685	0.854612	0.857841	1.21472		1.01469	1.02973	1.02178	0.446051	0.752744	0.996531	0.648403	0.733764	0.710736	0.80446	0.785555	0.788785	1.02777	1.3197	0.862268	0.997671	0.958738	0.732939	0.679227	0.691794	0.413216	1.00505	0.967605	0.431197	0.716271	0.239469		0.754483
Serine_hydroxymethyltransferase	0.326766	0.235848		0.617899	1.0581	0.595352	0.90027	1.10047	0.83655	0.844886	1.13191	0.548265	0.647129	0.364739	0.707748	0.686404	0.148438	1.00844	0.946278	0.573349		0.986509	1.00113	0.695376	0.561162	0.888238	0.539788	0.635435	0.572336	0.696521	0.627479	0.471333	0.615252	0.556709	0.855165	1.01748	0.969958	0.652474	0.571692	0.529797	0.304389	0.578502	1.62819	1.35465	0.542474	0.558691	0.231744	0.209753	0.230536
Phosphoglucosamine_mutase					0.600896	0.90066	0.198365	0.204373	0.297755	0.186161	0.252873	0.29522	0.348454	0.215528	0.808855		0.137836	0.358937	0.512936	0.320687		0.295953	0.414753	0.936629	0.417274			0.272329			0.675746	0.455622	0.205084		0.485649	0.793287	0.429553	0.66579		0.29886	0.359733				0.403378	0.18623		0.123945
Flavodoxin-1									0.496259				0.580757	0.580267									0.500563								0.563122	0.549888				0.96574	0.484979		0.513057				0.703538	0.677324
Cell_division_protein_ZipA																						0.253674						0.233425																	0.250373
Putative_uroporphyrinogen-III_C-methyltransferase	0.222795			0.189153	0.418015				0.326113	0.214802	0.276956	0.73102					0.339288		0.362592	0.310969							0.318336			0.213221				0.214119	0.432861					0.312444	0.207538	0.264458	0.301516	0.290282			0.115872	0.143014	0.241015
Alcohol_dehydrogenase,_propanol-preferring	0.430737		0.432105			0.809068						1.1387					1.56921					0.563719				0.436592			0.425583												1.32824	0.429744					0.509837	1.26806
Adenylosuccinate_lyase					0.339637	0.183185	0.183106	0.188652			0.22879						0.127233	0.205107	0.229937				0.171622	0.269636	0.172665			0.155617				0.188533			0.274498	0.206944	0.166279	0.15979		0.163014		0.214872	0.241213	0.36769	0.166915				0.125747
Anthranilate_phosphoribosyltransferase							0.442506		0.411186	0.272082			0.481198					0.495675								0.436592	0.262974			0.27008		0.298511							0.982138				0.38192	0.36769
Universal_stress_protein_D									0.609689																		0.982691			1.00925	1.15842	1.11549	0.678355	1.02777					0.630327									0.409973
Enamine/imine_deaminase		0.964831	0.57254	1.67716	1.1626	1.35862	2.02942		0.751478	1.90457	0.638204	1.26523	2.20687	2.20501	1.92103	1.8631	1.41016	1.52121	3.01571	2.48775		1.87437	0.757996	1.88745	0.762604	1.33988	1.84081	1.15416	0.77779	2.67237	4.11883	2.95369	2.09817	3.6543	1.98483	2.29363	1.23323	1.79763	0.776915	1.20902	0.733302	1.09915	1.06536	1.02566	1.23795	2.69318	1.45226	4.23321	1.3937
Elongation_factor_Ts	1.45559	4.58831	2.08491	4.76665	4.36303	3.92322	4.47083	3.03415	3.64396	3.68027	3.52818	4.11902	4.26441	2.75212	2.39768	4.67875	4.00783	2.83731	8.36616	4.68397		3.14273	3.67557	4.15807	2.77703	3.37229	3.08648	2.50284	3.77155	3.16988	3.10521	4.60335	2.61877	2.755	4.51865	5.05289	5.9306	5.03337	2.06689	5.13495	4.62118	2.42144	3.33678	3.21245	6.70442	6.13128	2.58008	2.79354	5.67958
Cytoskeleton_protein_RodZ		0.30017		0.226983	0.235133	0.274778		0.440187		0.257762	0.216748			0.298423			0.190849	0.666598	0.159187	0.17492		0.253674	0.400451	0.397358	0.258998			0.233425					0.283963		0.411746		0.249418			0.244522	0.387405		0.361819			0.257858			0.68113
4-aminobutyrate_aminotransferase_GabT	0.44559		0.237658			0.732741				0.200482		0.548265	0.232303			0.420247	0.986055					0.549626		0.31221							0.225249		0.22086				0.221705				1.4666	0.396687					0.19312	0.457644
Pyrimidine-specific_ribonucleoside_hydrolase_RihA										0.272082	0.22879	0.267103			0.274433				0.265312	0.184638			0.271734		0.273386	0.286043									0.200594
LOG_family_protein_YgdH				0.163933		0.412167		0.298699	0.269398	0.272082		0.267103		0.215528	0.18777	0.378223	0.201452	0.461491	0.424499	0.495607			0.386149	0.482506				0.246393	0.190779		0.305695	0.267089	0.268187		0.781262	0.586342	0.512692	0.253	0.190564	0.366782	0.179866	0.157022			0.375559	0.18623
Universal_stress_protein_A	0.653532			0.554849				0.691723	0.623868	0.630085	0.866994					0.616363	0.763397	0.752059	0.636748	0.69968		1.01469	0.62928	0.62442		0.662415	1.46712	0.933701	0.645712	1.02346				1.51311	0.760147	0.758796	0.609688	0.958738	1.05543	0.59772	0.608779	0.36363	1.44728	0.851492	0.612022	0.630319	0.556185	1.40153
Nitrate/nitrite_sensor_protein_NarX															0.101107																					0.120718						0.0909074						0.104877
Xylose_isomerase								0.204373	0.382828									0.752059
DNA-directed_RNA_polymerase_subunit_beta	0.163383	1.00771	0.270066	0.907934	1.28017	0.763271	0.946047	0.880375	1.17684	1.08833	1.09578	1.11059	0.97899	1.19369	0.93885	1.00859	0.964849	1.23064	1.1939	1.38964		1.22609	1.30146	1.39075	1.29499	0.888238	0.207611	1.30977	0.909867	0.284294	1.15842	0.691288	0.930767	0.471062	1.17189	1.01748	0.775966	1.21174	0.439763	1.27695	0.899332	1.22312	0.94475	1.02566	0.904123	1.03143	0.695232	0.562521	1.20508
putative_ABC_transporter_ATP-binding_protein_YjjK		0.578899	0.108026	0.504408	0.809904	0.412167	0.5188	0.424466	0.567153	0.673045	0.746578	0.871601	0.564163	0.165791	0.577754	0.47628	0.498329	0.461491	0.857841	0.388711		0.873765	0.886712	0.567654	0.57555	0.406482	0.138407	0.350138	0.49896		0.257427	0.329933	0.425944	0.228393	0.739032	0.465625	0.554262	0.719053	0.23454	0.638473	0.650286	0.578502	0.94475	0.909549	0.472926	0.386786	0.308992	0.257425	0.649693
Aminomethyltransferase				0.315255	0.209007		0.244141		0.354471	0.358003	0.541871	0.351452	0.265489		0.361096		0.169644	0.273476	0.1415	0.155484					0.359719	0.240878				0.355368					0.168922					0.217353	0.221374	0.289251					0.270368	0.533918
Polysaccharide_antigen_chain_regulator							0.274659		0.255219										0.159187	0.17492					0.258998	0.270988					0.450497		0.283963	0.256943													0.139046
Mannose-6-phosphate_isomerase		0.160805		0.290034	0.418015		0.228882			0.329362	0.276956	0.323336	0.248896		0.216658			0.393122	0.371436	0.310969			0.214527			0.225823	0.318336	0.414978	0.337531	0.454871	0.241338		0.236636		0.337843	0.25868			0.615669	0.203768		0.190079	0.844245	0.445098	0.208644	0.214881
putative_nucleotide-binding_protein	0.564414	0.407373	0.4105	0.781832	1.17567	1.87765	0.946047	0.974701	0.879087	1.28881	1.08374	0.871601	2.04094	1.49211	0.548866	0.532313	1.30414	2.10235	1.42384	0.8746		1.73344	2.30259	1.27722	1.29499	1.85175	2.22835	0.80402	1.32078	1.74841	1.44803	1.414	1.41981	1.28471	0.950184	1.06921	1.24709	1.63784	1.31929	1.6709	1.70181	1.01651	1.8091	2.38031	2.23944	1.76203	0.293542	1.17271	0.943103
Alpha-D-glucose-1-phosphate_phosphatase_YihX																																											0.603032
Argininosuccinate_synthase																						0.183209
Beta-ketoacyl-acyl-carrier-protein_synthase_I																																		0.0856475
Bifunctional_protein_FolC																							0.200225
Cyclopropane-fatty-acyl-phospholipid_synthase																																						0.199737
DNA_polymerase_III_subunit_beta																											0.221451
Endonuclease_4																																						0.279632
Exopolyphosphatase									0.155967
Low_molecular_weight_protein-tyrosine-phosphatase_etp										0.630085
Macrolide-specific_efflux_protein_MacA_precursor					0.195944
Mannosylfructose-phosphate_synthase										0.100241
Methylglyoxal_synthase																																			0.432861
Molybdenum-pterin-binding_protein_MopA
N-acetylmuramic_acid_6-phosphate_etherase																						0.295953
NADH_oxidoreductase_hcr						0.274778
Phosphate_import_ATP-binding_protein_PstB					0.300448
Poly(A)_polymerase_I_precursor																																			0.126691
Respiratory_nitrate_reductase_2_alpha_chain																																										0.0330572
Transcriptional_regulatory_protein_RstA																																						0.332895
UDP-N-acetylenolpyruvoylglucosamine_reductase
putative_alkylphosphonate_utilization_operon_protein_PhnA																			0.530623
putative_ubiquinone_biosynthesis_protein_UbiB																		0.170922
UDP-N-acetyl-D-glucosamine_6-dehydrogenase																						1.67706	0.200225
putative_D,D-dipeptide-binding_periplasmic_protein_DdpA_precursor																						0.155023				0.165604
Formate_dehydrogenase-O_major_subunit_precursor						0.488494										0.0980577			0.282999				0.200225	0.0993395					0.102727
Nickel-binding_periplasmic_protein_precursor																			0.150343	0.223509															0.179479					0.230937
GnsA/GnsB_family_protein		1.40437			1.71125												2.66129						1.87354												1.38305	4.32859	1.81521		3.67935		1.8125	3.58671							1.37274
50S_ribosomal_protein_L19	0.816915	0.589619	1.01545	0.693561		0.839599	0.839235	1.47777		0.787606			1.55975	0.911848	0.794411	0.770454	1.49499	0.940074	3.25449	1.95327		0.775114	1.34437	0.780524	0.791382		0.761239	0.713244	0.807141			2.21526	0.867664		3.8852	0.948495	0.76211	0.732369	0.806233	0.747149	0.760973	1.16527		1.06437	0.765027	0.787898	0.726131	1.34433	0.576341
HIT-like_protein_HinT											0.662287								0.486405	0.534478			0.7866				0.761239							0.785103								0.768581						0.886685
Peptide_chain_release_factor_3					0.470267	0.198451	0.244141		0.155967	0.157521	0.132457		0.182523			0.154091		0.341845	0.256468	0.126331		0.408696	0.328942	0.156105				0.168585				0.172822	0.205084		0.137249	0.344907	0.318701	0.306263		0.14943			0.321617	0.212873
50S_ribosomal_protein_L18		0.62178	1.05866	0.731391	0.744589	1.48075				0.830566	1.18007		0.962397				1.5586		2.54699	2.79872		0.817393	0.829505								0.917084	0.895532	0.914991		1.02409		1.34408	0.759001				3.19002				0.830874	3.93192	0.552986	1.02693
2-deoxyglucose-6-phosphate_phosphatase				0.353085			0.671388	0.440187					0.464605		0.404428					0.272098			0.400451			0.421537	0.38754			0.398012					0.295613	0.758796									0.389468
putative_L,D-transpeptidase_YbiS_precursor														0.331581			0.455918		0.495248	0.301251			0.443356					0.40201			0.321784				0.327286	0.344907		0.745685		0.271691	0.774809	0.256194	0.402021	0.599915		0.286508	0.154496	0.190685
secY/secA_suppressor_protein								0.786049	0.708941					0.828953								0.704649										0.785555	0.788785						0.732939
Cell_division_protein_FtsZ	0.371325	0.728984	0.270066	1.02143	0.326574	1.2365	1.23596	1.49349	0.96416	1.36041	0.674329	1.77132	1.12833	0.580267	0.982181	0.952561	0.477123	1.62376	1.44153	1.39936		0.958323	1.15845	0.965012	1.36693	1.43021	0.77508	0.583563	1.1887	0.796024	0.563122	0.706999	0.883439	1.35609	1.16134	1.17268	0.623544	1.67779	0.23454	0.923748	0.94084	0.289251	0.904548	1.08372	0.945852	0.802224	0.347616	0.648329	0.712567
Soluble_cytochrome_b562_precursor																																										1.0661					0.393965	0.810411
Valine--pyruvate_aminotransferase																			0.123812																								0.281415
Choline-sulfatase						0.152654		0.15721	0.297755									0.564044
Copper_efflux_oxidase																																											0.221112
Glucose-1-phosphate_thymidylyltransferase																				0.427582
NAD(P)_transhydrogenase_subunit_beta
NMN_amidohydrolase-like_protein_YfaY					0.195944
Periplasmic_trehalase_precursor																																																0.200219
Phosphoadenosine_phosphosulfate_reductase					0.692337
Phosphoenolpyruvate_synthase_regulatory_protein																																							0.307834
Quinoprotein_glucose_dehydrogenase					0.248196
Rho-binding_antiterminator
Ureidoglycolate_lyase																																	0.44172
putative_L,D-transpeptidase_ErfK/SrfK_precursor																															0.40223
putative_tRNA-dihydrouridine_synthase																																												0.328986
short_chain_dehydrogenase					0.326574
yecA_family_protein
L-asparaginase_2_precursor		0.192966		0.226983		0.274778	0.274659	0.282978	0.397007	1.08833	0.75862	0.393626	0.298675	0.298423	0.722192	0.532313		0.30766	1.45921	1.60343		0.394603	0.543469	0.397358	0.546773	0.572086	0.692036	0.492787	0.264155	0.255865	0.289606	0.2828		0.71373	0.52788	0.48287	0.872962	0.372842	0.557034	0.380367			0.361819	0.348338	0.389468	0.401112			0.188621
Nitrogen_regulatory_protein_P-II_1		0.643221		0.756612	1.31936				0.850729						0.86663	0.840495	0.636164		0.530623																1.06632												0.455763	0.562521	0.628735
L-serine_dehydratase_1		0.139365			0.169819	0.198451	0.198365	0.31442	0.283576	0.186161	0.156541	0.182755				0.182107			0.247624	0.194355		0.183209	0.185924	0.184488	0.187054	0.301098			0.190779			0.204244	0.205084		0.211152	0.22419	0.180135					0.107436					0.100422		0.209578
Thymidylate_synthase							0.656129				0.264915							0.376029	0.300686	0.213791						0.331208						0.675577			0.358958	0.586342	0.304844
Aspartokinase_I/homoserine_dehydrogenase_I					0.143693																															0.189699				0.0950917
Hsc20																				0.330404																								0.657971
ParA-like_protein											0.325123									0.281815																0.500115
putative_protoheme_IX_biogenesis_protein				0.176543	0.3527		0.335694	0.220094	0.24104			0.309278	0.232303	0.232107		0.196115	0.127233	0.376029	0.23878	0.26238					0.201443	0.255933		0.181553			0.225249				0.232267							0.322308			0.166915	0.243532
Lactate_utilization_protein_A				0.517018								0.576381				1.37281																						0.545948
DNA-directed_RNA_polymerase_subunit_alpha	0.757503	1.7903	0.550934	1.84109	2.18151	1.93871	1.40381	1.44633	1.54549	1.81865	2.01094	2.05248	2.10732	1.52527	1.83437	2.0452	2.55526	1.57249	2.6708	2.6238		2.35353	3.06059	2.69636	1.82737	2.19801	1.06573	1.64694	1.59961	1.5494	1.48021	2.29382	1.71955	1.81287	1.76312	1.87974	1.75978	2.22374	0.923503	1.98334	2.31059	1.20659	1.02515	1.21918	1.76652	2.09151	0.981049	1.59222	1.74998
Ribonucleoside-diphosphate_reductase_1_subunit_beta		0.160805		0.189153	0.195944	0.519025							0.564163	0.563688		0.210124				0.330404		0.211395									0.547033	0.534177	0.536374		0.485649		0.471122		0.498398					0.290282
t(6)A37_threonylcarbamoyladenosine_biosynthesis_protein_RimN																							0.47196				0.401381												0.425105			0.272722					0.224019	0.276493
Lysine--tRNA_ligase		0.396653		0.138712	0.901344	0.351105	0.457765	0.581676	0.524616	0.529844	0.361247	0.843485	0.613943	0.729478	0.534422	0.518305	0.392301	0.632413	0.530623	0.505324		0.732835	0.62928	0.851481	0.633105	0.662415	0.152248	0.479818	0.440258	0.156362	0.965352	0.816977	0.946542	0.242668	0.633456	0.396643	0.318701	0.692422	0.161247	0.706396	0.23521	0.36363	1.04526	0.580563	0.417288	0.429763	0.0849728	0.162082	0.38772
N_utilization_substance_protein_B				0.567459	0.587833	0.686944	0.686647		0.638047	0.644405				0.746057	0.649973					0.728833											0.724014	0.706999	0.709907		0.475092	0.776041		0.599211		0.611304	0.622615
Copper-exporting_P-type_ATPase_A																						0.0986509					0.096885
Glyoxylate/hydroxypyruvate_reductase_A													0.298675					0.324753		0.17492																							0.361819	0.348338
Glutamate/aspartate_periplasmic-binding_protein_precursor			0.334882			0.473228		0.48735	1.0067							0.280165	0.922438	0.52986						1.00759												0.534606	0.277131				1.20372	0.859488		0.387042			0.811104	0.295562
Spermidine/putrescine-binding_periplasmic_protein_precursor														0.281844			0.180247		0.318374	0.252662		0.366417		0.368975								0.267089			0.380074			0.226369		0.230937	0.23521	0.140493	0.341718	0.328986
protein0	0.683238	0.943391	0.712974	0.580069	0.600896	1.00752	1.00708	1.03758	0.935802	0.945127	0.794744	0.927833	0.76328	0.762636	0.664417	0.924544	0.933041	0.495675	0.583685	0.641373	1.18846	0.930137	0.729392	3.87424	3.41014	0.993623	0.359859	0.596531	0.968569	0.653877	0.466587	0.455622	0.457495	0.656631	0.696801	0.793287	0.637401	0.612527	1.18736	0.624889	0.40124	0.545445	0.924649	0.561211	0.639841	0.658969	0.509837	0.839014	1.18412
Lactate_utilization_protein_B																0.266157
Oxygen-independent_coproporphyrinogen-III_oxidase																							0.171622								0.19307															0.171905
Preprotein_translocase_band_1_subunit								1.02186	0.921623			0.927833
10K-L_protein	2.22795	1.06131	2.32257	1.24841		2.45773	1.60218	1.55638	1.4037	0.873527		1.39175	2.67148	2.48686	0.881074	1.38682	3.13841	1.69213	0.928591	1.56456		2.11395	1.41588	1.40494	1.42449	1.49043	2.07611	1.28384	1.45285	2.13221	2.41338	2.52949	2.53989	2.14119		1.00023	1.45494	1.31826	1.45122	1.42638	2.97471	1.77683	1.16586	1.12242			1.66083	2.04986	1.03741
Glycine_betaine-binding_periplasmic_protein_precursor																						0.253674	0.400451	0.397358																	0.249046		0.361819
Molybdopterin_adenylyltransferase					0.418015				0.453722	0.744646					1.08329	0.448264			0.282999	0.310969												0.502755
ATP-dependent_Clp_protease_ATP-binding_subunit_ClpX		0.235848		1.33668		1.03805	0.579835	0.267257	0.425365	0.973767	0.168582	0.674788	0.497791	0.630004	0.548866	0.378223	0.201452	0.461491	1.04356	0.884318		1.11335	0.815203	1.29141	0.302164	0.722635	0.525947	0.622467	0.308181	0.540159	0.772281	0.754133	0.757234	0.385414	1.3936		0.526549	0.905475	0.71828	0.516212	0.290553		0.422123	0.580563	1.04322	0.544366			0.324847
Dimethyl_sulfoxide_reductase_DmsA_precursor						0.152654									0.101107				0.123812	0.17492								0.0907765				0.109978	0.11043		0.274498		0.193992
Transketolase_2		0.0964831	0.0972237			0.274778	0.137329	0.440187	0.326113			0.126523		0.149211		0.126074	0.0954246	0.444398				0.126837				0.135494	0.124566			0.184791	0.144803	0.204244	0.141981	0.128471			0.124709		0.190564		0.249046	0.42148					0.100422	0.543452	0.0943103
Peptidyl-tRNA_hydrolase				0.403526			0.488282						0.448012	0.53053		0.728429	0.551342		0.282999	0.408147			0.457658	0.454123								0.502755			0.337843			0.359527					0.643234	0.619267
putative_oxidoreductase_YbiC					0.22207																						0.235292				0.273516	0.267089		0.670906
30S_ribosomal_protein_S11	0.772356	1.97254	0.939829	1.09709	1.13648	0.793802	0.793459	0.817491	1.23356	0.744646	1.04762	0.73102	0.862838	1.44238	0.75108	1.21872	0.922438	0.888797	1.62724	1.78807		0.732835	1.24426	0.73795	0.748215	0.782854	0.719717		0.763115	0.739165	0.836638	1.36687	0.820337	0.742279	1.37249	0.896759	1.80135	1.73105	1.27531	1.18185		2.73549	1.74879	1.00631		1.24631	2.55691	1.23945	1.36226
Molybdenum_cofactor_biosynthesis_protein_B									0.850729			0.520149			0.534422	0.518305			0.778247								0.512106		0.542985								0.512692					0.30578					0.285818	0.352767
Lipoprotein_activator_of_PBP_from_the_outer_membrane_B				0.378306												0.420247											0.415221			0.426442	0.482676		0.473271	0.428238	0.506765				0.703621			0.247929						0.286027
Pyruvate_kinase_I	0.401031	1.69381	0.550934	0.441357	0.3527	0.931191	1.08338	1.2734	1.30445	1.31745	0.614121	1.1387	1.01218	1.01132	1.16995	0.854503	0.975452	1.57249	1.68031	1.53541		1.29655	1.15845	1.3056	0.877714	0.406482	0.664354	0.907765	0.513635	1.00925	1.12624	1.2726	1.27783	0.428238	1.36193	0.879513	1.60736	1.38484	1.18736	1.41279	1.43893	0.760317	1.40708	1.35465	0.709389	0.873851	0.625709	0.667397	1.65567
Transcriptional_regulatory_protein_OmpR	0.356472	0.418094		0.302645	1.20179	0.595352	0.366212	0.377303	0.340292	0.773286	0.650245	1.01218			0.779967	0.546322			0.636748	0.52476				0.340592		0.812964			0.792465	0.341153	0.386141			0.34259	0.57011			0.319579	0.571692			0.446273				0.34381	0.556185	0.686466	0.565862
Phosphoenolpyruvate_carboxykinase_[ATP]	0.326766	0.171526	0.118829	0.63051	1.93332	1.41968	1.12915	1.30484	1.31863	1.18857	0.999451	1.44798	1.22789	0.364739	1.19884	0.924544	0.23326	1.26483	0.822466	0.641373		0.704649	1.05833	1.3198	0.949658	0.873183	0.401381	0.285297	1.08597	0.710736	0.353962	0.251378	0.252411	0.499611	1.30914	1.13819	1.02538	0.772317	0.615669	0.217353	0.484256	0.239665	0.321617	0.425746	0.403378	0.945478	0.169946	0.333699	0.230536
Periplasmic_beta-glucosidase_precursor				0.100882		0.122123	0.305176		0.113431		0.0963327	0.112465	0.132744		0.115551										0.11511						0.176981	0.125689						0.106526
preprotein_translocase_subunit_YajC				0.781832	1.38467	0.946457				0.887847					0.895518	0.868511									0.892103									0.885025								0.512387
50S_ribosomal_protein_L3	1.81207	0.750424	1.6528	1.53844	0.640085	0.748006	1.06812	1.47777	0.694762	0.701685	0.842911	0.688846	0.813059	0.497372	0.707748	0.980577	2.00392	1.19646	4.80214	4.49933		0.986509	1.00113	0.695376	0.705049	0.737689	0.96885	1.219	1.02727	0.696521	1.12624	1.09978	0.773009	0.999221	4.14914	0.517361	2.12005	1.62453	0.71828	1.27695	1.68798	5.23957	0.984953	0.948253	0.973671	1.00278	5.7009	1.16318	0.733525
Phosphate_acetyltransferase	0.326766	1.00771	0.399698	0.756612	0.862156	0.915926	0.64087	0.754607	0.935802	0.859206	0.722495	1.02624	0.696908	0.431055	1.0544	0.840495	1.99331	0.717874	1.66262	1.61315		1.22609	1.24426	1.13531	0.949658	0.812964	0.110726	1.12822	0.792465	0.170577	0.772281	0.659866	0.347065	0.242668	1.75256	1.03472	0.914532	1.46474	0.454422	1.27695	1.10687	1.28923	1.20606	1.04501	1.11277	1.14603	0.56391	0.696	1.24699
Oligoribonuclease																				0.320687			0.47196					0.427946										0.705738		0.44829
Ribosomal_protein_S12_methylthiotransferase_accessory_factor_YcaO					0.13063							0.140581		0.165791		0.140082	0.106027		0.0884372	0.0971777		0.211395		0.141914							0.160892	0.157111	0.157757		0.158364		0.138565			0.135845	0.138359			0.193521	0.139096	0.143254
Negative_modulator_of_initiation_of_replication		0.364492			0.444141														0.937434	0.757986			0.486262		0.489218	0.511866					0.547033				0.57011							0.280987							0.356283
ATP-dependent_protease_subunit_HslV																	0.381699						0.514865												0.380074	0.620833			0.527716		0.498092	0.487594				0.515715		0.343233
Respiratory_nitrate_reductase_1_alpha_chain				0.138712	0.182881	0.625883	0.625612	0.424466	0.340292	0.501204		0.449858	0.497791	0.232107	0.462203	0.154091		0.461491	0.30953	0.291533		0.225488	0.429054	0.425741	0.201443	0.240878	0.124566	0.453882	0.308181	0.199006	0.144803	0.0628444			0.0950184	0.120718	0.152422	0.359527	0.351811	0.366782		0.0743788	0.140708	0.0774084
Putative_acyl-CoA_thioester_hydrolase_YbhC_precursor				0.176543	0.182881					0.200482				0.232107		0.196115	0.148438		0.123812	0.136049		0.197302		0.198679		0.210768	0.19377	0.181553	0.205454		0.225249			0.314041	0.232267			0.186421		0.190183	0.193702	0.1157					0.108147	0.133479	0.146705
PhoH-like_protein		0.268009	0.172842	0.201763				0.393024	0.226861	0.229122	0.409414	0.351452				0.350206			0.300686	0.242944		0.352324	0.486262		0.23022		0.221451			0.227436				0.228393	0.475092		0.346414					0.206608			0.222553				0.167663
Ribonucleoside-diphosphate_reductase_1_subunit_alpha		0.203687		0.138712	0.195944	0.290043	0.228882	0.235815	0.269398	0.214802	0.132457	0.154639	0.315268	0.315002	0.158882	0.154091		0.256384	0.247624	0.106896		0.267767	0.271734	0.52508	0.100721	0.225823		0.0907765	0.161428		0.450497	0.298511	0.378617		0.253382	0.120718	0.207848	0.253	0.102611	0.14943	0.152195		0.301516	0.46445					0.1991
Thioredoxin-2														0.712899			0.477123						1.01543	0.610228				0.933701
Erythronate-4-phosphate_dehydrogenase		0.257288					0.366212	0.251536	0.48208	0.343683	0.409414			0.265265	0.346652	0.224132		0.410214	0.1415	0.233227		0.338232	0.228829	0.340592				0.207489				0.251378	0.252411	0.228393	0.168922	0.586342	0.221705		0.23454		0.221374		0.482426	0.657971	0.33383	0.34381
tryptophanyl-tRNA_synthetase																	0.646767										0.844283																						0.639214
D,D-heptose_1,7-bisphosphate_phosphatase														0.53053																	0.514854		0.504823
Malate_dehydrogenase	1.35162	2.16551	1.90126	2.92556	3.90583	4.03007	3.54005	4.15034	3.74321	3.78051	4.5758	3.71133	3.35179	2.91791	3.81317	3.69818	4.02904	3.9654	1.78643	1.96299		1.81799	2.88897	3.74652	2.53242	3.49273	2.79582	3.00859	2.96441	3.29781	3.25002	2.02673	1.43559	2.88347	2.78721	4.00092	2.79902	3.08927	1.89098	2.06485	4.13693	3.14044	1.48748	2.10938	2.44809	2.89374	1.79215	3.62301	2.76644
Inhibitor_of_vertebrate_lysozyme_precursor				0.517018				0.691723									0.434712	0.752059	0.601373	0.660809		0.620091					0.567469	0.881828						0.585258	0.432861				0.996797	0.59772			0.884447	0.851492			0.316717
Polyribonucleotide_nucleotidyltransferase	0.326766	0.643221	0.237658	0.756612	1.67206	1.00752	0.915529	0.660281	1.03505	1.04537	0.963327	0.759136	1.09514	0.895269	0.86663	0.518305	0.699781	1.12809	1.0524	1.07867		1.22609	1.04403	0.851481	1.05038	0.903293	0.512106	1.23197	0.792465	0.682307	0.675746	0.58131	0.757234	0.52816	1.17189	0.93125	0.748253	0.798948	1.07009	1.18185	1.01002	0.84296	1.9096	1.68363	0.751118	0.859525	0.417139	0.696	0.628735
Ribose-phosphate_pyrophosphokinase	1.50015	1.49013	0.745382	2.03024	1.81575	1.2823	1.8158	1.8708	2.28279	1.99049	2.54077	1.18088	1.97457	1.39264	2.00769	1.66698	1.76005	2.37582	1.63609	1.79779		1.95892	1.70192	2.28481	0.992824	1.79153	1.64704	1.5432	2.03986	1.43569	2.2364	2.18384	2.53989	0.785103	1.95316	2.39711	1.64893	1.58458	1.23134	1.88825	1.74332	1.74377	1.68849	1.62558	1.16841	1.44687	1.07375	0.962959	1.45657
L-threonine_dehydratase_catabolic_TdcB				0.226983		0.610617	1.00708	0.628839	0.411186	0.945127		0.562323	1.34404		0.953293	0.56033		0.68369	1.36193	0.78714			0.257433	0.752142	0.258998	1.21945			1.68766						0.855165	1.98322	2.78517	1.07858		0.244522					0.737208	0.945478
Succinyl-CoA_ligase_[ADP-forming]_subunit_alpha	0.326766	0.525297		2.16895	1.31936	1.54181	1.25122	1.28912	2.07011	0.701685	1.46907	1.71509	1.07855		1.18439	1.14868	0.23326	1.72632	0.433342	0.340122		0.916044	1.44448	1.43333	0.935269	1.2345	0.899646		0.719089	0.923957	0.353962	0.345644		0.314041	0.865723	0.603588	0.678971	0.292948	0.513057	0.29886	0.484256	1.20659				0.315159	0.633433	0.962959	0.68113
Phenylalanine--tRNA_ligase_beta_subunit	0.103971	0.546738		0.466577	0.535581	0.351105	0.350953	0.503071	0.326113	0.386643	0.553913	0.520149	0.846245	0.447634	0.534422	0.266157	0.286274	0.786243	0.45103	0.398429		0.648277	0.457658	0.454123	0.661883	0.692525		0.479818	0.675063	0.099503	0.370052	0.4242	0.173533		0.548995	0.793287	0.568118	0.612527	0.161247	0.624889	0.442748	0.471066	0.643234	0.619267	0.445107	0.458414	0.115872	0.104877	0.597299
Translation_initiation_factor_IF-2	0.0891181	0.750424	0.0648158	0.807052	0.770715	0.625883	0.686647	0.927538	0.779835	0.844886	0.710453	0.702904	0.912617	0.911848	0.924406	0.392231	0.434712	0.769151	1.17621	0.894035		0.831486	0.915316	0.993395	0.92088	0.541976	0.38754	0.531691	0.469609	0.454871	0.884906	0.86411	0.867664	0.642357	0.971299	0.70706	0.886819	0.932106	0.527716	0.801488	0.567271	0.338837	0.56283	0.46445	0.695479	0.716271	0.247194	0.123945	0.670651
3-hydroxydecanoyl-[acyl-carrier-protein]_dehydratase		0.31089		0.365696															0.256468																0.30617									0.561211					0.303889
Oxygen-insensitive_NADPH_nitroreductase				0.315255																																								0.483803
PTS_system_mannose-specific_EIID_component													0.564163							0.204073
Glutathione_reductase				0.163933	0.169819	0.305309	0.305176			0.286402	0.337164	0.393626	0.331861	0.331581	0.18777				0.247624	0.126331		0.507347	0.400451	0.397358	0.187054	0.301098	0.38754	0.259361	0.293506	0.284294	0.321784	0.314222	0.315514	0.513885	0.137249	0.48287	0.277131	0.266316	0.527716	0.176599		0.107436	0.904548	0.870845		0.18623		0.123945	0.136226
Formyltetrahydrofolate_deformylase				0.252204		0.305309			0.283576				0.331861					0.341845	0.176874	0.310969			0.286036	0.283827				0.414978			0.321784		0.315514		0.337843	0.344907		0.266316		0.434705	0.276718		0.402021	0.387042	0.278192	0.286508
tRNA_sulfurtransferase					0.235133							0.168697		0.198949		0.168099															0.19307		0.189308
Arabinose_5-phosphate_isomerase_KdsD																	0.190849					0.253674																	0.263858			0.148758	0.804043	0.348338
putative_phospholipid_ABC_transporter_permease_protein_MlaE				0.302645			0.366212		0.340292	0.343683			0.398233			0.336198		0.410214
Glycine--tRNA_ligase_alpha_subunit		0.31089		0.239594	0.274322	0.503759	0.503541	0.518792		0.472564	0.397372	0.29522	0.54757	0.547109	0.303321	0.462272	0.201452	0.358937	0.291843	0.456735		0.465068	0.271734	0.298018	0.302164	0.316153			0.308181	0.27008	0.659657	0.738421	0.646804	0.413963	0.496207	0.327662	0.568118	0.279632				0.157022	0.422123		0.292101	0.472739			0.220057
50S_ribosomal_protein_L16_arginine_hydroxylase																						0.211395	0.214527					0.194521
Glucans_biosynthesis_protein_G_precursor				0.138712		0.16792	0.2594	0.172931				0.238987	0.182523						0.212249			0.155023	0.343243	0.156105	0.158276	0.255933	0.152248	0.311234	0.161428		0.176981	0.172822		0.242668		0.189699		0.492685		0.326029	0.23521	0.0909074	0.221112				0.0849728	0.104877	0.115268
Biotin_carboxylase	0.193089	1.1578		0.920544	0.822967	0.809068	0.671388	0.691723	0.623868	0.515524	0.75862	0.745078	0.730094	0.87869	0.519978	0.616363	0.46652	0.752059	1.1939	0.816293		1.02879	1.20135	0.894055	0.906492	0.662415	0.733558	0.570595	0.645712	0.398012	0.579211	0.832688	0.694131	0.628082	0.770705	0.344907	0.498836	0.705738	0.410446	0.71998	1.01002	0.694202	0.402021	0.541859	0.737208	0.515715	0.278093	0.343233	0.88023
30S_ribosomal_protein_S12		0.943391	0.561737			0.793802				0.744646							0.933041		2.23746	0.505324					0.748215										0.548995		0.72054					0.727259					1.01967	1.77337	0.544904
Putative_cytochrome_d_ubiquinol_oxidase_subunit_3		0.503856		0.996205	2.15539	1.22123	1.22071	0.754607		0.673045	1.40887	0.66073	0.796466	0.795795		0.672396		1.35029	0.698654			0.676463		1.13531	1.1511	1.77648	0.650513		0.689738	0.682307	0.756192	0.754133	0.741458	0.670906		0.810532	0.651258		0.688963			0.966924		0.928901			0.363066		0.492509
Peptidyl-dipeptidase_dcp												0.112465	0.182523	0.198949				0.290568	0.106125	0.116613								0.103745		0.113718	0.273516									0.108676
Alpha-galactosidase						0.412167												0.222199																	0.137249
DNA_topoisomerase_3				0.163933																																	0.110852
Lipoprotein-releasing_system_ATP-binding_protein_LolD							0.396729											0.444398																	0.274498
carbon_starvation_induced_protein																0.686404																					0.374127
putative_oxidoreductase_YciK																							0.343243														0.332557
Thymidine_phosphorylase	0.207942			0.365696	0.378826	0.320574		0.455908	0.297755	0.658725	0.168582	0.520149	0.348454	0.232107	0.664417	0.294173	0.816411	0.358937				0.295953	0.94392	1.09273	0.80577	0.436592	0.401381	0.181553		0.199006	0.241338	0.377066	0.22086		0.591225	0.500115	0.40184	0.878843	0.307834	0.760734	0.40124	0.30578	0.582931	0.561211	0.292101	0.300834	0.108147	0.533918	0.146705
Copper-induced_outer_membrane_component						1.1907	2.09046						2.27325									1.09925					1.07958			1.94742				1.11342					2.00825
ATP-dependent_Clp_protease_ATP-binding_subunit_ClpC														0.497372					0.0530623	0.0583066			0.47196	1.19207	1.05038			1.36165		0.469086		0.1414			0.0633456				0.0879527			0.0495859					0.0463488	0.0572055
Alanine--tRNA_ligase	0.103971	0.589619	0.183645	0.832273	1.39774	1.00752	0.7782	0.723165	0.779835	0.945127	1.38478	1.61668	1.07855	0.845532	0.86663	1.23273	0.434712	0.871705	1.01703	1.11754		0.775114	0.7866	1.00759	0.863325	1.73131	0.290655	0.596531	0.968569	0.142147	0.740103	0.801266	0.520598	0.142746	0.992414	1.22442	2.99301	0.798948	0.527716	0.964502	0.345897	0.42148	0.74374	0.793436	1.5996	0.787898	0.254918	0.162082	0.691609
Pyruvate_formate-lyase_1-activating_enzyme					0.287385									0.364739																	0.353962	0.361355	0.347065
Bifunctional_protein_FolD_protein																																0.329933						0.279632	0.307834
30S_ribosomal_protein_S13	1.39618	6.71094	0.594145	7.89398	2.62566	3.06835	4.19618	3.15992	5.21781	3.93803	2.42036	3.86597	2.33962	3.33239	2.90321	8.76916	5.12112	4.70037	3.25449	3.57614		3.87557	3.933	2.85246	6.94977	4.14009	5.09338	1.8285	4.0357	3.90905	4.42453	4.32055	3.17092	2.86919	3.8852	6.34629	6.69271	8.33569	2.94641	4.99911	5.0916	5.17346	1.8895	3.88977	6.71833	6.91918	2.12432	1.34433	2.8817
t(6)A37_threonylcarbamoyladenosine_biosynthesis_protein						0.305309	0.305176												0.23878					0.255444								0.439911	0.283963			0.344907				0.271691					0.250373
UDP-N-acetylglucosamine_1-carboxyvinyltransferase		0.235848		0.504408	0.287385	0.473228	0.335694	0.220094	0.198504	0.443923	0.168582	0.196813	0.365047	0.513951	0.202214	0.434256	0.23326	0.376029				0.436882	0.572072	0.567654	0.316553	0.466702	0.304496	0.40201	0.322856	0.312724	0.788371	0.487044	0.631028	0.314041	0.232267	0.534606	0.554262	0.41279	0.205223	0.421121		0.181815			0.278192	0.200556	0.154496	0.209753	0.419157
ATP-dependent_Clp_protease_ATP-binding_subunit_ClpA				0.138712			0.106812		0.283576	0.214802		0.0984065			0.346652	0.210124			0.185718	0.194355		0.155023	0.214527	0.21287	0.172665							0.109978			0.327286		0.0969958								0.111277	0.15758
NADH-quinone_oxidoreductase_subunit_B					0.561707				0.382828						0.389984	0.378223				0.417864														0.385414
3-oxoacyl-[acyl-carrier-protein]_reductase_FabG	0.386178	0.846907	0.453711	0.744001	1.31936	0.641148	0.64087		1.12013	0.844886	1.2162	1.41987	0.97899	0.431055	0.852187	0.350206	1.62222	0.444398	1.93677	1.78807		0.831486	1.12984	1.12112	0.848937	0.391427	0.816602	1.30977	0.616362	0.597018	0.675746	0.408488	0.410168	0.599533	1.3197	1.01748	1.09467	1.05195	1.15804	1.37204	1.09303	1.80988	1.58798	1.14177	1.40487	0.8452	1.42136	1.7543	0.827835
GTP-binding_protein_EngA		0.332331		0.226983	0.404952				0.170146	0.171841					0.173326	0.168099	0.127233	0.205107	0.159187	0.116613		0.169116			0.172665						0.289606	0.188533	0.189308		0.126691				0.175905			0.198343	0.241213	0.232225			0.169946		0.251494
Alpha,alpha-trehalose-phosphate_synthase_[UDP-forming]						0.274778		0.188652																						0.113718												0.0661145
Xaa-Pro_dipeptidase		0.139365		0.340475	0.261259		0.198365	0.48735	0.283576	0.386643	0.240832	0.379568			0.389984	0.378223	0.286274	0.222199	0.459873	0.417864		0.183209	0.286036	0.283827	0.287775	0.406482	0.373699	0.350138	0.396233	0.497515	0.498765	0.204244	0.489047	0.285492	0.548995	0.22419	0.180135	0.266316	0.513057	0.366782	0.276718	0.165286	0.402021	0.387042	0.278192	0.386786		0.190685	0.209578
putative_quinol_monooxygenase_YgiN	0.950593	0.686102									0.770661								0.565998	0.621938								1.43946						0.913574						0.86941								1.0583
D-alanyl-D-alanine_carboxypeptidase_DacA_precursor		0.150085		0.390916	0.940533	0.610617	0.915529	0.943259	0.439543	0.443923	0.602079	0.562323	0.514384	0.513951	0.577754	0.308181		0.52986	0.442186	0.388711		0.436882	0.572072	0.31221		0.466702		0.518723	0.322856	0.199006	0.965352	0.785555	0.788785		0.422304	0.241435	0.304844	0.66579		0.421121	0.193702	0.256194	0.442224	0.425746	0.194734				0.324847
UDP-N-acetylmuramoylalanine--D-glutamate_ligase						0.213716		0.220094					0.232303					0.239291	0.185718	0.204073		0.197302		0.198679	0.201443		0.19377				0.225249				0.22171		0.193992
putative_ABC_transporter_ATP-binding_protein_YheS				0.138712			0.167847			0.157521			0.182523			0.154091			0.194562	0.106896		0.225488	0.15732	0.156105	0.158276						0.176981		0.173533		0.116134	0.189699	0.152422	0.213053				0.132229		0.425746
6-phosphofructokinase_isozyme_1	0.430737	0.439534	0.20525	0.66834	0.378826	0.641148	0.625612	0.64456	0.411186	0.758966	0.638204	0.407684	0.481198		0.592197	0.938553	0.201452	0.495675	0.468717	0.515042		0.577812	0.586374	0.411549	0.762604	0.61725	0.733558	0.531691	0.601687	0.75338	0.659657	0.455622	0.299738	0.585258	0.432861	0.500115	0.40184	0.386158	0.425105	0.393952	0.262882	0.438009	0.38192	0.561211	0.403378	0.587342	0.324442	0.276493	0.429636
Malonyl_CoA-acyl_carrier_protein_transacylase		0.343051		0.744001	0.966659	1.37389	1.37329	1.41489	1.04923	1.30313	0.891077	1.53233	0.962397	0.978164	1.06884	1.03661	0.477123	1.86306	0.963965	0.719115		1.26837	1.84493	1.54686	0.633105	1.35494	1.2595	0.959637	1.08597	0.838668	1.1906	0.911243	0.709907	1.05632	0.622898	0.776041	0.623544	0.772317		1.00526	0.622615	0.264458	0.884447	0.851492	0.445107	0.458414	0.347616	0.190685	0.77544
Outer_membrane_protein_assembly_factor_BamA_precursor		0.192966		0.138712	0.509456	0.274778	0.457765	0.220094	0.255219	0.143201	0.373289	0.309278	0.365047	0.298423	0.317764	0.154091	0.0742192	0.30766	0.30953	0.136049		0.563719	0.257433	0.695376	0.316553	0.210768	0.152248	0.181553	0.322856	0.156362	0.176981	0.2828	0.22086	0.199844	0.232267	0.189699	0.152422	0.585895	0.263858	0.353198	0.0968511	0.148758	0.281415	0.580563		0.100278		0.104877	0.230536
Hydroxylamine_reductase						0.870129	0.427247	0.345862	0.595511	0.315042		0.590439	0.696908		0.505534	0.154091		0.478583	0.1415	0.340122						0.632305		0.363106	0.616362											0.217353
putative_deferrochelatase/peroxidase_YfeX					0.261259		0.305176			0.443923		0.281162			0.288877				0.176874	0.194355							0.429062	0.259361		0.284294				0.628082				0.41279	0.293176				0.623133	0.599915	0.278192
2,3-bisphosphoglycerate-independent_phosphoglycerate_mutase		0.182246		0.214373	0.143693	0.259512	0.366212	0.172931		0.343683	0.132457	0.337394	0.514384	0.281844	0.245545	0.23814	0.180247	0.410214	0.468717	0.447018		0.436882	0.543469	0.439932		0.255933	0.332177	0.492787	0.24948	0.341153	0.386141	0.377066	0.378617	0.34259	0.327286	0.189699	0.623544	0.41279	0.161247	0.421121	0.23521	0.0909074	0.482426	0.46445	0.431197	0.615993			0.178142
Respiratory_nitrate_reductase_2_beta_chain							0.167847	0.172931	0.155967	0.157521					0.158882			0.119646	0.0972809	0.106896						0.165604			0.161428										0.161247			0.140493
Bifunctional_protein_GlmU		0.139365			0.169819					0.186161						0.182107				0.194355				0.184488	0.187054											0.22419													0.209578
PRTRC_system_protein_D		0.192966										0.253045																			0.450497				0.30617	0.327662		0.532632											0.188621
Ferritin-1	0.519855	0.61106		0.441357	0.744589		0.534059		0.496259	0.501204	1.3607			0.580267	0.505534		0.604356	0.598229	0.504092	0.806575		1.16972	0.815203	0.496697		0.526921	0.484425	1.07635	0.513635	0.497515	0.917084	0.549888	0.55215	0.499611	1.19301	0.603588	0.484979	1.10521		0.774318	0.484256	0.685938			1.1545	1.18901	0.440314	0.791343	0.597299
Phenylalanine--tRNA_ligase_alpha_subunit		0.536017	0.194447	0.63051	0.496393	0.427432	0.961306	0.597397	0.538795	0.544164	0.45758	0.702904	0.464605	0.298423	0.548866	0.532313	0.402904	0.478583	0.442186	0.369275		0.704649	1.10124	0.709568	0.402885	0.572086	0.249133	0.363106	0.264155		0.450497	0.439911	0.599477		0.52788	0.862268	0.692827	1.22505	0.263858	1.24978	1.06536	0.520652	0.56283	0.541859	0.389468	0.401112	0.139046	0.171616	0.806877
1,4-Dihydroxy-2-naphthoyl-CoA_synthase						0.320574	0.320435	0.330141	0.297755	0.472564		0.29522				0.294173	0.222657	0.564044	0.185718	0.447018							0.290655	0.427946				0.329933		0.299766	0.22171		0.290987	0.279632	0.307834	0.285275	0.290553	0.272722					0.355341	0.200219
Succinate-semialdehyde_dehydrogenase_[NADP(+)]_GabD	0.178236					0.183185						1.01218				0.266157	0.530137		0.106125			0.267767		0.170296												0.206944	0.166279				0.816317	0.570237					0.200845	0.24789
tRNA_(cmo5U34)-methyltransferase						0.580086	0.366212	0.377303					0.879431	0.630004				0.410214						0.340592	0.34533						0.611389	0.377066	0.599477		0.401189	0.655324	0.332557					0.198343		0.46445
USG-1_protein																												0.363106							0.190037	0.310417				0.244522	0.249046		0.361819
Oxygen-insensitive_NAD(P)H_nitroreductase		0.686102		0.353085	0.365763						0.770661								0.565998	0.4373		0.901951	0.400451	0.397358		1.29472	0.38754	0.363106	0.410908	0.639662	0.724014			0.399689	0.907953		0.387983		0.410446	0.86941				0.541859	0.389468	0.401112		0.266959	0.471552
Morphology_and_auto-aggregation_control_protein							0.289918	0.282978		0.429603	0.216748					0.252148		0.324753								0.270988	0.262974							0.271217											0.250373				0.188621
Acriflavine_resistance_protein_B					0.535581	0.0763271	0.0762941				0.0602079			0.232107								0.295953	0.15732	0.113531	0.158276	0.120439			0.132078		0.128714		0.0946542			0.0862268								0.116113					0.115268
putative_acrylyl-CoA_reductase_AcuI	0.608973		0.20525			0.625883	0.289918	0.64456	0.581332	0.773286		0.576381	0.481198		0.418871	0.406239	0.201452	0.700782	0.256468	0.184638						0.61725	0.567469	0.246393	0.601687	0.582803	0.305695	0.298511	0.299738	0.413963	0.30617		0.568118	0.253	0.425105	0.258106	0.567271	0.446273			0.264282		0.224019	0.648329
putative_type_I_restriction_enzymeP_M_protein									0.155967									0.188015		0.291533			0.243131	0.156105	0.158276						0.160892						0.152422
3-mercaptopyruvate_sulfurtransferase						0.320574		0.330141	0.48208						0.303321		0.360493					0.479161	0.672185				0.290655							0.485336	0.22171	0.362153	0.290987			0.285275	0.47042	0.512387		0.406394			0.363066	0.200219
Lysine-sensitive_aspartokinase_3																			0.114968													0.204244		0.18557
Ribosomal_RNA_large_subunit_methyltransferase_G														0.248686																			0.236636										0.301516	0.290282
4-hydroxy-tetrahydrodipicolinate_synthase		0.225127		0.769222	1.24098	0.70221	0.701906	0.723165	0.652226	0.658725	0.397372	0.646672	1.01218		0.881074	0.644379		0.786243	0.291843	0.592784		0.295953	0.300338	0.468315		0.692525	0.456743	0.427946	0.675063	0.469086	0.337873		0.33129	1.09914	0.485649	0.793287	0.637401	0.279632	0.894185	0.44829	0.290553	0.272722	0.422123	0.406394	0.292101	0.300834			0.220057
50S_ribosomal_protein_L11	1.18824	2.39064	4.07259	1.00882	1.54143	1.80132	1.80054	1.85508	1.6731	1.68977	1.42091	1.65885	2.73785	2.73554	1.15551	1.12066	2.36441	2.01689	3.33408	2.83759		1.12744	1.68761	1.13531	1.1511	1.20439	1.6332	2.13973	1.73168	1.13718	1.28714	1.85391	1.86153	0.68518	3.98021	1.37963	2.28633	2.19711	1.1727	1.60298	2.28292	2.41318	0.964852	0.928901	1.64133	2.36369	2.91225	2.784	1.72902
Cold_shock-like_protein_CspB										1.53225				1.77396													1.45327	2.50284		1.49255			1.65645						1.56849
Peptidyl-prolyl_cis-trans_isomerase_B		0.664662		0.794442	0.496393		0.579835	0.974701	0.538795	0.544164	0.746578	0.871601	1.02877	0.630004	0.548866	0.868511	0.65737	0.649505	0.548311	0.8746		0.535533	0.543469	0.539271	0.892103	0.572086	0.858124	0.80402	0.557661	0.881313	0.611389	0.597022	0.599477	0.542434	1.30914	0.655324	0.859106	0.506001	0.908844	0.842241	0.525763	0.512387				0.544366	0.293542	0.362301	0.398199
Peptidyl-prolyl_cis-trans_isomerase_C						1.14491						1.05436																			1.20669						1.02538	0.998685			1.03769
Alkyl_hydroperoxide_reductase_subunit_C	1.9903	1.43653	0.57254	3.25343	4.08871	3.93848	3.93678	3.31713	2.99173	3.69459	3.76902	3.62698	3.50113	2.22159	2.45545	1.87711	1.42077	2.29036	7.6675	6.10276		2.97362	3.01768	3.66137	3.7123	3.17658	5.20411	4.059	3.09648	3.6674	3.39482	4.91757	4.07013	4.46795	4.7298	4.4493	3.57499	2.80963	5.5117	3.50481	1.85401	3.10738	2.07041	2.59318	3.58867	1.91961	1.62993	2.98422	1.78142
Ribosome-releasing_factor	0.490149	1.11492	0.831803	1.31146	1.35855	1.17544	1.17493	1.21052	1.09177	1.48929	1.25232	1.46204	0.879431	0.87869	1.11218	1.45686	0.561945	1.77759	1.1939	1.01065		1.08516	1.10124	1.4759	1.49643	1.56571	1.43943	0.998541	1.13	1.47833	1.23887	0.832688	0.836112	1.48456	0.812935	0.914004	1.06695	1.02532	1.12873	1.04601	0.733302	0.636352	1.06536	1.02566	0.737208	1.10306	0.594809	0.991562	1.08981
Aspartate--ammonia_ligase							0.274659									0.252148										0.270988										0.310417
Transcriptional_regulatory_protein_TyrR																			0.0972809																	0.189699		0.146474		0.14943
6-N-hydroxylaminopurine_resistance_protein																											0.359859					0.408488
CreA_protein														0.679741
Murein_polymerase												0.0984065						0.119646
Protease_4																																				0.155208				0.190183
Transcriptional_regulatory_protein_BaeR																																											0.482426	0.46445
putative_aldolase_LsrF										0.658725																											0.457266
Glutamine--tRNA_ligase		0.107203		0.126102		0.152654		0.15721	0.141788	0.472564	0.553913	0.210871	0.348454	0.248686	0.303321	0.210124	0.286274	0.256384	0.23878	0.320687		0.549626	0.557771	0.383167	0.302164	0.225823	0.207611	0.272329	0.220129	0.298509	0.241338	0.329933	0.236636	0.214119	0.285055	1.18993	0.374127	0.439421	0.219882	0.285275	0.373569	0.123965	0.663335	0.522507	0.459016	0.472739	0.077248	0.0953425	0.104789
Ribosomal_RNA_small_subunit_methyltransferase_H					0.248196		0.289918		0.283576	0.272082		0.267103							0.168031	0.184638		0.267767	0.271734		0.273386			0.246393			0.466587		0.299738		0.432861			0.253		0.258106	0.262882	0.157022				0.272183
FKBP-type_peptidyl-prolyl_cis-trans_isomerase_SlyD		0.353771	0.356487		0.692337				0.751478	0.758966	0.397372		0.879431	0.547109	0.476647	0.462272	1.08148		0.291843	0.515042		0.746928	1.08694	0.468315				0.985573	0.484284						0.559553		0.457266	0.705738		0.44829	1.05153	0.272722	1.06536	1.02566	0.459016	1.08873	0.254918	0.972493	0.555383
Osmotically-inducible_protein_Y_precursor	3.77266	0.804026	3.97537	1.65194	0.444141	1.99977	1.14441	1.17907	1.06341	0.486884	0.626162	1.05436	1.24448		0.462203	2.33938	2.66129	0.888797	1.4769	0.728833		1.43748		1.43333	0.748215	1.5356	2.3114	0.972605	1.49688	0.739165	0.836638	0.816977	0.820337	1.07059	0.358958	0.586342	2.85445		3.01971		3.47281	8.04117					5.56958	5.84449	1.06885
Thiol:disulfide_interchange_protein_DsbA_precursor																																0.455622
Transporter_of_cystine_TcyP					0.169819		0.198365				0.240832		0.21571
Glutathionyl-hydroquinone_reductase_YqjG																0.23814	0.180247																	0.385414					0.249199		0.23521	0.140493
Nucleoid-associated_protein_YejK					0.3527							0.238987								0.26238		0.239581	0.243131												0.285055	0.293171	0.235561	0.492685		0.366782
Hydrogenase-1_large_chain						0.152654			0.141788			0.140581		0.165791				0.239291	0.0884372								0.429062			0.213221	0.160892			0.142746					0.146588	0.271691
Dye_resistance_protein	0.356472	0.771865	0.421303	0.491798	1.48918	1.09911	1.09864	0.848933	1.30445	1.03105	1.9989	1.29334	1.1947		1.32883	1.00859	0.572548	1.23064	1.22928	1.35077		1.01469	1.31577	1.3056	1.03599	0.812964	0.747398	0.933701	0.792465	0.554374	0.386141	0.377066		0.770828	1.75256	1.58657	0.997671	0.958738	1.6711	1.54864	1.92319	0.760317	1.08546	1.04501	0.542474	1.03143	0.556185	1.0869	0.754483
2-C-methyl-D-erythritol_2,4-cyclodiphosphate_synthase																						0.958323													0.432861
4-hydroxy-tetrahydrodipicolinate_reductase																												0.46685															0.643234
Amidophosphoribosyltransferase					0.587833						0.132457
Chemotaxis_protein_CheY																							2.56002
Excinuclease_ABC_subunit_B																																				0.137963	0.110852
Positive_transcription_regulator_EvgA																				0.291533								0.622467
Regulator_of_cell_morphogenesis_and_NO_signaling						0.412167						0.857543
Serine_chemoreceptor_protein							0.167847																0.929618
YecM_protein																			0.459873	0.310969
Biotin_carboxyl_carrier_protein_of_acetyl-CoA_carboxylase																							0.600676												0.443419
Elongation_factor_P-like_protein																	0.328685		0.274155																						0.428912							0.295562
Putative_ribosome_biogenesis_GTPase_RsgA						0.244247		0.251536														0.366417	0.228829	0.227062							0.273516
Aspartate_carbamoyltransferase_catalytic_chain										0.272082									0.265312			0.267767						0.246393							0.200594	0.517361	0.263274	0.253		0.407536					0.264282	0.272183
Glutaredoxin-2	1.24765	0.471695	0.680566	0.353085	0.365763	2.04557	0.961306	3.12847	2.33951	2.36282	0.337164		1.39382	1.39264	1.93547	2.78764	2.52345	3.40136	0.955122	1.30218		1.52204		1.53267	0.906492	0.948458	3.29409	1.08932	0.924543	2.34543	1.01362	1.31973	0.993869	2.35531	0.665129	0.48287	0.609688		1.23134	1.1411	2.28292	1.96691	0.884447	0.851492			0.834278	1.57315	0.29341
Succinyl-CoA_ligase_[ADP-forming]_subunit_beta	0.653532	0.836187	0.36729	1.53844	2.03782	1.1907	1.19019	1.44633	1.72982	1.51793	1.46907	1.71509	1.09514	0.397897	1.32883	1.28876	0.572548	1.81178	0.937434	0.641373		0.930137	0.94392	1.3056	1.52521	1.38505	1.07958	0.855892	0.968569	0.767595	0.273516	0.534177	0.378617	0.770828	1.45695	0.586342	0.471122	0.625843	0.967479	0.326029	0.608779	1.14047	0.884447	1.04501	0.612022	0.630319	0.509837	1.01063	0.691609
Alpha-amylase_precursor						0.16792		0.172931										0.188015																					0.337152
protease_TldD						0.183185	0.183106		0.170146			0.267103	0.315268					0.324753	0.300686	0.116613				0.269636							0.19307		0.189308	0.171295	0.126691						0.166031			0.232225
carnitine_operon_protein_CaiE																	0.360493																								0.760973						0.262643	0.324164
Arabinose_5-phosphate_isomerase_GutQ																																			0.22171		0.263274
Zinc_resistance-associated_protein_precursor																																		0.670906
putative_protein_involved_in_outer_membrane_biogenesis																						0.14093	0.143018
Glycine--tRNA_ligase_beta_subunit	0.118824	0.782585	0.0864211	0.68095	0.627022	0.412167	0.564576	0.503071	0.765656	0.687365	0.722495	0.941891	0.530977	0.53053	0.779967	0.448264	0.339288	0.632413	1.57418	1.22444		1.02879	0.858109	1.03597	0.69066	0.64736		0.700276	0.469609	0.24165	0.434408	0.345644	0.583701	0.242668	1.08743	0.465625	0.581975	0.972054	0.395787	0.57055	0.373569	0.495859	0.442224	0.522507	0.514655	0.458414	0.324442	0.209753	0.922145
30S_ribosomal_protein_S5	2.55472	3.0017	3.77012	3.53085	3.65763	3.37366	4.27247	2.70401	3.97007	3.16474	3.37164	2.41799	4.64605	5.78609	3.19209	3.92231	3.70036	3.77739	6.84504	9.06668		6.05998	6.14978	3.97358	3.17992	5.25416	4.83041	3.63106	5.12167	3.14145	3.55571	4.39911	3.48643	2.45523	9.85024	1.63831	3.0623	7.00411	4.10446	7.14547	4.82872	11.0824	5.6283	5.41859	3.89468	3.16592	7.20724	8.89545	3.65714
NADP-specific_glutamate_dehydrogenase																																			0.137249	0.22419		0.173105		0.176599					0.292101
L-glyceraldehyde_3-phosphate_reductase						0.595352								0.298423		0.252148		0.30766	0.247624	0.165202											0.289606		0.44172	0.256943				0.226369	0.263858	0.380367		0.148758					0.139046
Nucleoside-specific_channel-forming_protein_tsx_precursor				0.378306	0.248196	0.290043					0.22879	0.267103		0.315002					0.168031	0.291533		0.605998	1.22996	0.610228	0.431663			0.246393	0.440258		0.305695		0.299738					0.745685		0.258106			0.603032	0.580563
Rod_shape-determining_protein_MreB		0.814746	0.194447	0.479187	0.992785	0.763271	0.762941	0.786049	0.708941	0.716005	0.746578	0.871601	0.829652	0.828953	0.548866	0.700412	0.65737	0.854612	0.442186	0.738551		0.873765	1.08694	1.07854	0.892103	0.752744	0.249133	0.648403	0.557661	0.255865	0.80446	0.785555	0.599477	0.385414	0.285055	0.655324	0.526549	0.66579	0.395787	1.03242	0.691794	0.413216	0.361819	0.522507	0.375559	0.257858	0.293542	0.257425	1.12124
Ribosome_hibernation_promoting_factor																		1.19646		0.680244		0.986509		0.993395			0.96885								0.739032			0.932106
Ribokinase						0.305309	0.305176	0.31442	0.283576			0.281162	0.331861			0.280165		0.341845					0.286036	0.283827					0.293506			0.314222				0.344907	0.277131	0.266316							0.278192
Betaine_aldehyde_dehydrogenase																	0.127233	0.205107																								0.0991717						0.114411
Recombination-associated_protein_RdgC							0.274659																			0.270988									0.190037				0.263858
Nucleoside_diphosphate_kinase	1.67839	2.72297		2.20678	2.28602	1.72499	1.00708	2.75117	0.935802	0.945127	3.05856	1.58856	1.09514	1.09422	0.953293	1.58293	3.77457	1.93142	1.54765	1.09811		3.57962	3.63266	2.48349	1.62593	0.993623	0.913487	0.855892	1.65831	0.938171	1.06189		1.0412		1.84758	1.94873	1.56579	3.38221		2.37729	1.56345	2.09914	2.27142	2.18679	0.918033	2.50695	1.35184	2.4217	2.66165
4-hydroxy-3-methylbut-2-en-1-yl_diphosphate_synthase		0.364492		0.428747		0.381636	0.381471	0.393024	0.425365	0.429603			0.265489	0.265265			0.360493	0.427306	0.707498	0.330404		0.352324	0.486262	0.354784	0.23022			0.713244		0.355368	0.884906	0.392777	0.536374		0.358958		0.415696	0.332895		0.461874		0.206608	0.321617	0.309634	0.34774	0.358136			0.576341
D-cysteine_desulfhydrase							0.289918	0.298699		0.272082		0.407684						0.495675									0.401381
FKBP-type_22_kDa_peptidyl-prolyl_cis-trans_isomerase		0.32161		0.882714	1.59368	1.06858	0.747682	1.10047	0.992518	0.701685	1.46907	1.32146	0.497791		0.433315			0.512767	0.83131	0.476171		0.422789	0.700789	0.695376	1.35254	0.737689	0.415221		1.02727	0.696521	0.482676	0.769844	0.773009		0.517322	0.845023	0.969958	0.652474	0.439763	0.407536			0.984953		0.973671	1.00278		0.286027	0.733525
NADPH-dependent_curcumin_reductase						0.259512		0.267257	0.382828			0.238987					0.169644	0.461491																							0.373569
Nitrite_reductase_[NAD(P)H]										0.257762			0.16593	0.165791	0.202214				0.123812	0.0971777		0.14093	0.143018	0.0993395	0.143888			0.389042							0.105576			0.239684		0.407536						0.100278
Ribosomal_small_subunit_pseudouridine_synthase_A				0.327865		0.396901							0.431419					0.444398													0.418319	0.408488
2-dehydro-3-deoxygluconokinase
ADP-ribosyl-[dinitrogen_reductase]_glycohydrolase
ADP-ribosyl-[dinitrogen_reductase]_hydrolase
Beta-1,6-galactofuranosyltransferase_WbbI
Class_B_acid_phosphatase_precursor
Cold_shock-like_protein_CspD
FMN_reductase_(NADPH)
Glucitol/sorbitol-specific_phosphotransferase_enzyme_IIB_component
Gluconate_utilization_system_GNT-I_transcriptional_repressor
Glycine_betaine/L-proline_transport_ATP-binding_protein_ProV
NADH-quinone_oxidoreductase_subunit_L
PTS_system_glucitol/sorbitol-specific_transporter_subunit_IIA
PTS_system_mannose-specific_EIIC_component
Ribose_import_ATP-binding_protein_RbsA
Ribose_transport_system_permease_protein_RbsC
Sorbitol-6-phosphate_2-dehydrogenase
UDP-galactopyranose_mutase
putative_2-keto-3-deoxy-galactonate_aldolase_YagE
[truncated: 65 more columns]

## Sheet: SuppTab_3_LF82
	CD	CD	CD	CD	CD	CD	CD	CD	CD	CD	CD	CD	CD	CD	CD	CD	CD	CD	CD	CD	CD	CD	CD	CD	CD	CD	CD	CD	CD	CD	CD	CD	CD	CD	CD	CD	CD	CD	CD	CD	CD	CD	CD	CD	CD	CD	CD	CD	CD
prot_desc	cen1-1-10-10_RA1_01_1729.csv	ecoli-01-julnew_RB1_01_1743.csv	ecoli-03-10-10_RE1_01_1738.csv	ecoli-1-B3_BA1_01_934.csv	ecoli-11_BB3_01_1014.csv	ecoli-12_BB4_01_1018.csv	ecoli-13_BB5_01_1022.csv	ecoli-14_BB6_01_1026.csv	ecoli-15_BB7_01_1030.csv	ecoli-16_BB8_01_1034.csv	ecoli-17_BC1_01_1042.csv	ecoli-18_BC2_01_1046.csv	ecoli-19_BE3_01_1115.csv	ecoli-1zvezd_RE1_01_4120.csv	ecoli-2-16_RD1_01_1185.csv	ecoli-2-B5_BA2_01_937.csv	ecoli-2-RaiL1_RD2_01_1656.csv	ecoli-20_BE4_01_1118.csv	ecoli-29-5-3mkl_RB1_01_1601.csv	ecoli-29-5-6mkl_RB1_01_1602.csv	ecoli-2_GalstL1_RB2_01_4030.csv	ecoli-3-1-SheiL1_BE1_01_1331.csv	ecoli-3-2-TimL1_BE2_01_1334.csv	ecoli-3-3-ZvL4_BE3_01_1337.csv	ecoli-3-3-ZvL4_RC3_01_1229.csv	ecoli-3-K3_BA3_01_942.csv	ecoli-3_VolL1_RB3_01_4036.csv	ecoli-4-EshL4_RD4_01_1661.csv	ecoli-4-K5_BA4_01_945.csv	ecoli-4_MaslL1_RB4_01_4042.csv	ecoli-4zvezd_RE4_01_4142.csv	ecoli-5zvezd_RE5_01_4153.csv	ecoli-6zvezd_RE6_01_4161.d.csv	ecoli-7_CimbL1_RC2_01_4080.d.csv	ecoli-AbB2-6mkl_RB3_01_1608.csv	ecoli-AnL5_RC6_01_807.csv	ecoli-B3_RC1_01_791.csv	ecoli-BruB4_RD7_01_1652.csv	ecoli-Kost2-22-10_RC4_01_1724.csv	ecoli-LyashL2-6mkl_RC6_01_1634.csv	ecoli-RaiL3-6mkl_RC8_01_1643.csv	ecoli-Rail1-10-10-15_RC3_01_1681.csv	ecoli-ZaiB1-22-10_RC3_01_1707.csv	ecoli-ZaiB1-22-10_RC3_01_1713.csv	ecoli-anb2-08-10_RE3_01_1756.csv	ecoli-anb2-08-10_RE3_01_1765.csv	ecoli-bail3-10-10-15_RC4_01_1684.csv	ecoli-cenl1-10-10-15_RA1_01_1677.csv	ecoli-jul-01-new-longgrad_RB1_01_1744.csv
[gene=carA] [protein=Carbamoyl-phosphate synthase small chain] [protein_id=CAP74602.1] [location=31221..32369]				0.186012	1.44818	0.332045	0.477872	0.338796	0.209406	0.213192	0.899199		0.369221					0.697045	0.181534	0.131615		0.831911	0.699211	0.315107	0.227527	0.344377	0.204835	0.292868			0.237662				0.144382	0.537283				0.199638	0.308748				0.217946
[gene=mtlD] [protein=Mannitol-1-phosphate 5-dehydrogenase] [protein_id=CAP78054.1] [location=3813794..3814942]		0.156366			0.403591	0.332045	0.224881	0.338796	0.209406	0.213192	0.276677	0.21958	0.246147		0.214408		0.141486	0.253471		0.197422	0.421039	0.42856	0.207174	0.315107	0.34129	0.344377	0.204835	0.292868	0.325022	0.473502		0.230117		0.432529	0.216573	0.695307	0.176311	0.294998	0.223122	0.424231	0.437394	0.107514				0.216431			0.332383
[gene=fbp] [protein=Fructose-1,6-bisphosphatase] [protein_id=CAP78750.1] [location=complement(4602999..4603997)]		0.27364		0.732422	0.902145	0.525738	0.702754	0.395262	0.497339	0.373085	0.57641	0.384265	0.769211	0.595881	0.375214	0.483128	0.2476	0.285155	0.378196	0.230326	0.346738	0.630235	0.492038	0.49892	0.398172	0.545264	0.486482	0.341679	0.677129		0.415909	0.258881	0.260776	0.3562	0.451194	0.442468	0.308544	0.221248	0.878541	0.349367	0.231561		0.701495	0.896713	0.381405	0.243485		0.151352	0.371486
[gene=hisG] [protein=ATP phosphoribosyltransferase] [protein_id=CAP76530.1] [location=2111153..2112052]							0.281101				0.230564											0.252094				0.803547			0.758384	0.278531	0.297078		0.449114	0.254429	0.180478	0.679504	0.220389
[gene=carB] [protein=Carbamoyl-phosphate synthase large chain] [protein_id=CAP74603.1] [location=32387..35608]				0.197638	1.24638	0.193693	0.323267	0.367029	0.340284	0.226516	0.772389	0.10979	0.307684		0.147406	0.177995		0.364365	0.0605114	0.0658074		0.453769	0.71216	0.301978		0.243934		0.244056	0.230224						0.0721911	0.221234	0.18733	0.135207		0.174683	0.102916					0.0676346
[gene=glk] [protein=glucokinase] [protein_id=CAP76867.1] [location=complement(2505752..2506717)]		0.185684		0.220889			0.576258	0.268214		0.38641	0.219036	0.260751	0.446142		0.402015		0.168014	0.300997	0.219354	0.156293				0.24946	0.412392	0.430471	0.243241		0.257309		0.282224				0.171454	0.300246	0.209369		0.264957		0.244426								0.185743
[gene=tyrB] [protein=Aromatic-amino-acid aminotransferase] [protein_id=CAP78511.1] [location=4342507..4343700]				0.174386									0.230763					0.237629	0.17397	0.189196		0.189071		0.196942	0.213306						0.222809	0.215734			0.135358	0.363456									0.204324
[gene=ydfZ] [protein=selenoprotein ydfZ] [protein_id=CAP76024.1] [location=1580853..1581056]	1.49897			1.31371					2.76154	1.50567			1.73842	3.30871	2.82751				4.25849	1.73567	4.38376	2.65959	2.7321				4.53197	2.57479		4.92999	3.13417	3.03466	3.05687	7.16217	1.0197	3.33431	2.3251	2.59352	4.93656	2.63273			2.08602	2.02657
[gene=purT] [protein=Phosphoribosylglycinamide formyltransferase 2] [protein_id=CAP76339.1] [location=1895556..1896734]					0.498554		0.210826				1.02601		0.230763				0.565942	0.380206								0.215236				0.334237			0.478089			0.379258						0.598048
[gene=prlC] [protein=Oligopeptidase A] [protein_id=CAP77948.1] [location=complement(3683717..3685759)]	0.291836	0.312731	0.0785016	0.430152	0.439202	0.664091	0.590313	0.592893	0.785271	0.639575	0.484184	0.658741	0.338453	0.344984	0.562821	0.686551	0.327185	0.855465	0.363068	0.304359	0.903996	0.756282	0.776901	0.551437	0.526156	0.60266	0.76813	0.378287	0.568788	1.01664	0.549594	0.31641	0.463602	0.686957	0.658744	0.758517	0.462816	0.589996	0.585694	0.399276	0.411664	0.208309	0.221525	0.304882	0.354162	0.568131	0.149962	0.311113	0.254175
[gene=glmS] [protein=glucosamine--fructose-6-phosphate aminotransferase] [protein_id=CAP78187.1] [location=complement(3957868..3959697)]		0.488642		0.499907	0.439202	0.788608	0.801139	0.804641	0.562778	0.666224	0.657107	0.425437	0.661521	0.784054	0.576222	0.546698	0.176857	0.396048	0.801776	0.723881	0.111452	0.806701	0.738056	1.15539	1.02387	0.444821	0.17923	0.524721	0.501075	0.278531	0.549594	0.532145	0.724378	0.318036	0.577529	0.790121	0.7934	0.614579	0.599639	0.71121	0.553174	0.134393	0.793797	0.771173	0.585729	0.419335	0.136329	0.260662	0.625661
[gene=yeaG] [protein=Uncharacterized protein yeaG] [protein_id=CAP76276.1] [location=1836435..1838369]						0.456562	0.252991	0.536427	0.170142	0.293139		0.452884	0.430758		0.174207	0.101711	0.336028	0.443574	0.098331	0.0658074		0.163861		0.23633			0.102417	0.219651				0.18697	0.1159			0.126419	0.143253		0.181286	0.162206	0.167239	0.255346					0.088614	0.0672677	0.175967
[gene=nrdD] [protein=Anaerobic ribonucleoside-triphosphate reductase] [protein_id=CAP78756.1] [location=complement(4608938..4611076)]							0.112441							0.125449					0.0605114			0.100838						0.195245							0.189502	0.189629	0.0881555	0.0983326		0.199638
[gene=iraP] [protein=Uncharacterized protein yaiB] [protein_id=CAP74917.1] [location=404933..405193]							1.08224											1.21983			0.95353					1.10488				1.07234				0.97955						1.68445	0.990568
[gene=yccU] [protein=Uncharacterized protein yccU] [protein_id=CAP75428.1] [location=979749..980162]			0.794829			1.67406		0.691709	1.06012			1.11162		0.768373			0.716271	0.776255	0.612678								0.627306			1.12805	1.79732	0.704732	0.70989				0.539953	0.602287	0.68331	1.01067	1.55661	1.13562					0.824792	1.01742
[gene=hisF] [protein=Imidazole glycerol phosphate synthase subunit hisF] [protein_id=CAP76536.1] [location=2116805..2117581]							0.520038						0.353837					0.586152								0.530915			0.311479				0.53604
[gene=ilvE] [protein=Branched-chain-amino-acid aminotransferase] [protein_id=CAP78219.1] [location=3998515..3999444]		0.185684		0.220889	0.225536		0.421652				0.219036		0.2923					0.300997	0.143715			0.239489	0.246019	0.24946		0.272632			0.257309	0.264604	0.282224	0.273264				0.300246			0.418353						0.25881			0.159761
[gene=wrbA] [protein=Flavoprotein wrbA] [protein_id=CAP75505.1] [location=complement(1047477..1048073)]	1.35306	0.99683	1.64853	1.18583	0.629127	1.41119	1.06819	2.37157	2.19876	0.439708		1.04301	1.1692	2.63442	0.710227	1.69095	1.1761	1.20399	1.93637	2.10584	2.08043	2.11759	0.984075	0.695862	1.08075	1.90842	3.96867	1.24469	1.38134	2.33966	3.10447	1.91284	3.70881	4.73237	0.297788	1.61185	2.82098	0.93416	2.34278	1.65949	1.71098	1.4044	0.609193	0.59183	1.03524	0.446389	2.1131	3.12795	1.3002
[gene=pyri] [protein=Aspartate carbamoyltransferase regulatory chain] [protein_id=CAP78762.1] [location=complement(4619402..4619863)]							0.94169			0.89274	1.12976		0.630753		0.897834			0.649519				1.23526					1.72829	0.500316							0.6046		0.451797		0.571749	0.511572
[gene=mscS] [protein=Small-conductance mechanosensitive channel] [protein_id=CAP77356.1] [location=complement(3064466..3065326)]					0.249277								0.323068						0.158842	0.172744		0.781492	0.271915	0.275719		0.30133		0.414896													0.270155			0.376619					0.205295
[gene=poxB] [protein=Pyruvate dehydrogenase [cytochrome]] [protein_id=CAP75339.1] [location=complement(860901..862619)]		0.156366				0.29054	0.140551	0.296447	0.353372			0.54895	0.153842	0.250897		0.343275	0.238757	0.538626	0.257173	0.279681	0.334355	0.42856	0.129484	0.354496	0.142204	0.229585	0.204835	0.256259	0.135426	0.139265	0.311932			0.343479		0.158024	0.231408		0.474133	0.199638	0.347342	0.36958	0.295366	0.286948			0.184045	0.336338	0.156415
[gene=clpB] [protein=chaperone clpB] [protein_id=CAP77037.1] [location=complement(2711744..2714215)]	0.78265	2.92208	0.677076	2.40653	1.10394	1.88159	1.91149	1.51047	2.09406	1.91873	1.66006	2.1958	2.21533	2.50897	1.52766	1.93251	1.41486	1.4733	3.04826	2.68988	3.70267	2.48313	1.96815	1.58867	1.72067	2.55413	3.82785	3.64864	2.53246	3.98299	3.07476	2.30117	2.70917	1.93366	2.25597	1.78567	1.5868	2.07728	5.17363	1.99638	1.64666	1.13562	1.84604	1.91897	1.26681	1.01452	0.981571	0.891297	2.5613
[gene=rpsO] [protein=30S ribosomal protein S15] [protein_id=CAP77627.1] [location=complement(3355235..3355504)]		2.00343		0.871931	3.58484	2.83622	2.88129	1.84926	0.981589	1.74551	0.864614	1.79781	2.01533			1.66552	0.663214	1.18815	4.55348	4.95201				1.71996	1.06653	1.07618		0.915211	1.01569		1.11404	1.07867	1.89787		5.43238	2.07012	4.7604		1.04588		0.964839	4.04522	1.38453	1.34507	1.78443	2.77302	1.39738	2.53935	2.00407
[gene=serC] [protein=Phosphoserine aminotransferase] [protein_id=CAP75377.1] [location=916661..917749]	0.212244			0.186012	0.819053	0.484233	0.801139	0.804641	0.458075	0.612926	0.795445	0.782254	1.06151	1.08199	0.469018	0.317848	0.3095	0.554468	0.347941	0.682752	1.02783	0.579816	0.453192	1.27356	0.355511	0.817896	1.06258	0.695561	0.338564	1.55977	0.68328	0.819791	0.666428	1.23398	0.622648	1.3116	0.38568	0.70062	0.641474	0.199638		0.383019	0.46151	0.627699	0.476756	0.338173	0.170412	0.386789
[gene=fumB] [protein=Fumarate hydratase class I, anaerobic] [protein_id=CAP78594.1] [location=complement(4437847..4439493)]		0.107501		0.255766	0.498554	0.304375	0.154606	0.225864	0.641305	0.213192	0.484184	0.576398			0.214408	0.203422		0.253471	0.491655	0.40307			0.207174	0.367625	0.398172	0.315679	0.140824	0.134231						0.203543	0.198526		0.242428	0.344164		0.199638				0.197277				0.092493
[gene=hypE] [protein=hydrogenase isoenzymes formation protein hypE] [protein_id=CAP77166.1] [location=2836758..2837726]
[gene=purC] [protein=Phosphoribosylaminoimidazole-succinocarboxamide] [protein_id=CAP76937.1] [location=complement(2582471..2583184)]				0.639416	1.10394	0.345881	0.548148	0.776408	1.21717	0.732846	2.30564				0.737028	0.317848		0.871307	0.294993		0.309588	1.17224	0.504986			0.789198	0.499285	0.30507	0.988608	0.348163	0.371348				0.225597	1.83308	0.606069	0.307289		0.311934
[gene=serA] [protein=D-3-phosphoglycerate dehydrogenase] [protein_id=CAP77348.1] [location=complement(3057162..3058394)]								0.211748											0.113459																	0.363456
[gene=pflB] [protein=Formate acetyltransferase 1] [protein_id=CAP75373.1] [location=complement(910280..912562)]	0.769385	1.1532	0.578949	0.813802	0.391721	1.14832	2.24881	2.01866	3.06256	3.11793	1.10671	2.74475	2.06148	2.50897	3.63154	1.05525	0.972713	2.39213	3.6912	3.84973	2.21665	1.68903	1.52791	1.65431	1.1803	2.05191	1.31862	2.57479	1.8147	1.97757	2.12411	2.30117	1.94133	2.27714	3.23958	3.16049	3.12952	2.72873	1.9802	2.91971	1.14494	2.10325	1.7722	1.84723	1.71632	1.59618	0.913406	0.992198	1.30998
[gene=iadA] [protein=Isoaspartyl dipeptidase] [protein_id=CAP78821.1] [location=complement(4694384..4695556)]														0.250897					0.332813		0.198136										0.237662		0.231801		0.144382					0.199638
[gene=dhaM] [protein=PTS-dependent dihydroxyacetone kinase, phosphotransferase] [protein_id=CAP75738.1] [location=complement(1261851..1263269)]					0.403591		0.477872			0.159894	0.910727		0.2923	0.533157	0.160806				0.378196	0.345489	0.619175	0.529398	0.543831	0.157554		0.172189	0.435274	0.317273		0.584914	0.282224	0.37394	0.275264	0.750565	0.171454	0.189629			0.474133	0.52405			0.47997	0.466291	0.25881	0.162323
[gene=crp] [protein=Catabolite gene activator] [protein_id=CAP77810.1] [location=3529238..3529870]	0.371427	0.449551		0.755673	1.03272	0.899289	0.393542	0.635243	1.46584	0.599602	1.29116	0.892045	0.692289	1.01927	1.16584	1.10611	0.2476	0.712887	0.347941	0.534685	0.557258	0.579816	0.595624	0.853415	0.639919	0.660056	0.358461	1.06165	0.622958	0.389943	0.965504	1.25126	0.666428		0.586553	1.37481	1.54272	1.06937	0.906431	0.561482	0.836193	0.584608	0.516891	0.502159	0.612972	0.622239		0.235437	0.635437
[gene=miaB] [protein=UPF0004 protein yleA] [protein_id=CAP75153.1] [location=complement(657252..658676)]				0.662667		0.553409	0.252991	0.254097	0.628217	0.532979	0.207507	0.43916	0.184611	0.392027	0.53602	0.610267		0.506942	0.499219	0.394844		0.504188	0.517934	0.630214	0.455054	0.172189			0.243766		0.475325	0.359557	0.260776		0.514362	0.505678	0.352622	0.491663		0.149729	0.154374		0.738416	1.02225	0.163459	0.243485			0.469246
[gene=yhiI] [protein=Uncharacterized protein yhiI] [protein_id=CAP77940.1] [location=complement(3674027..3675094)]
[gene=rpsI] [protein=30S ribosomal protein S9] [protein_id=CAP77683.1] [location=complement(3412783..3413175)]	1.5653	2.85367	1.1579	1.91825	1.4007	2.28281	2.31909	2.32922	2.91859	2.19854	1.90215	3.0604	1.81534	1.85037	2.22448	1.50024	2.58211	1.26735	4.57618	3.10117	1.46125	1.48736	3.78092	1.54928	1.67801	1.14792	1.51066	2.01347	1.59802	1.64333	1.75276	1.69711	1.70953	1.50113	2.63498	3.52394	2.45733	2.74102	1.11561	2.05877	1.02916	4.06538	1.47683	1.43474	2.24756	1.59618	4.12396	2.45527	2.18004
[gene=typA] [protein=GTP-binding protein typA/bipA] [protein_id=CAP78328.1] [location=4126176..4127999]	0.185714	1.02615	0.196254	0.918434	0.593516	0.511903	0.604368	0.522311	0.562778	0.572953	0.426543	0.686188	0.569216	0.784054	0.670025	0.546698	0.769328	0.396048	0.726137	0.584041	0.111452	0.995772	1.02292	0.932192	0.810565	0.530915	0.17923	0.695561	0.41982	0.194971	0.95065	0.719115	0.825791	0.254429	0.866293	0.679504	0.705244	0.786661	0.599639	1.08553	0.553174	0.833235	0.92302	0.896713	0.68108	0.865724	0.436254	0.731536	1.30998
[gene=aroG] [protein=Phospho-2-dehydro-3-deoxyheptonate aldolase] [protein_id=CAP75222.1] [location=738119..739171]				0.197638	0.320499		0.238936		0.628217	0.493006			0.261532	0.266578		0.216136		0.269313	0.128587		0.334355		0.220122		0.383952	0.387424	0.614504		0.230224	0.376016	0.401055	0.388322	0.246288	0.610629	0.243645	0.426666	0.297525
[gene=ribC] [protein=riboflavin synthase alpha chain] [protein_id=CAP76161.1] [location=complement(1715627..1716268)]		0.283413			0.783442		0.927635		0.602041						0.616423		0.256443		0.499219	0.238552		0.365536		0.603955	0.412392	0.947037	0.5889		0.622958	0.403869		0.417086		0.585186			0.319564	0.356456		0.361844			0.535351					0.386789
[gene=gshA] [protein=glutamate--cysteine ligase] [protein_id=CAP77128.1] [location=complement(2797811..2799367)]							0.154606				0.12681	0.233304						0.174261	0.128587			0.138652		0.144424			0.140824				0.163393				0.153406				0.153396			0.114234						0.142944
[gene=rpsU] [protein=30S ribosomal protein S21] [protein_id=CAP77539.1] [location=3261561..3261776]	1.23367	4.07528	2.66905	1.95312	1.10394	3.76318	5.86097	5.88658	3.5599	5.55631		5.72281	2.58455	2.63442	2.25128	3.45818	1.4856	4.30901	3.15416	3.43021	2.08043	2.11759	1.2042	5.47499	5.92992	3.90294	3.48219	3.31917	3.68358	2.33966	2.49546	3.91198	2.43391	2.1372	3.76296	2.65481	2.99729	1.14312	2.34278			2.80209			1.26681	3.67932	2.84247	2.2871	2.65906
[gene=infA] [protein=Translation initiation factor IF-1] [protein_id=CAP75357.1] [location=complement(888412..888630)]	2.36122	2.8439	1.74666	2.06938			1.3774	1.38342	2.32964	2.37176		1.34493	2.73839		2.38529	2.26307	2.57327	2.81986	2.2011	2.39374	1.21358	3.66797	2.30481	3.82067	2.53124	1.40621	1.25461	1.19588	1.32717	1.3648	2.64399	2.56005	1.41978	1.2467	1.60625	1.54864	1.07991	3.57685	4.05802	3.63092	2.28988	1.1961	3.28595	3.1923	1.33492		1.21333	1.49671	2.8448
[gene=hybC] [protein=hydrogenase-2 large chain] [protein_id=CAP77459.1] [location=complement(3175067..3176770)]												0.137238							0.257173	0.279681																	0.231408
[gene=aspS] [protein=Aspartyl-tRNA synthetase] [protein_id=CAP76356.1] [location=complement(1913283..1915055)]		0.879556	0.098127	0.372024	0.688479	0.60875	0.534093	0.719942	0.667481	0.679549	1.03754	0.603846	0.892284	0.689968	0.428816	0.648409	0.450985	0.918832	0.816904	0.970659	0.396272	0.64284	0.660366	0.761509	0.725242	0.545264	0.409669	0.707764	0.690671	0.36209	0.564448	0.460233	0.637452	0.826893	0.81215	0.805924	0.639127	0.712912	0.529914	0.723688	0.566039	0.490533	0.94148	1.16573	0.59935	0.514023	0.34764	0.428831	0.791853
[gene=phoP] [protein=Transcriptional regulatory protein phoP] [protein_id=CAP75622.1] [location=complement(1166448..1167119)]				0.488281	1.81616		1.41956		0.340284		1.44102	0.576398	1.55381						0.317685	0.48533	0.978297	1.27308	0.543831	0.774638	0.369731	1.44925	1.01137	0.317273	1.3678	1.1002	1.17346	0.604056	0.608477	1.28486	0.234621			0.971035	0.822761	0.324412			0.775337	1.05812				0.353155
[gene=glpB] [protein=Anaerobic glycerol-3-phosphate dehydrogenase subunit B] [protein_id=CAP76743.1] [location=2368327..2369586]										0.186543	0.161395								0.166406	0.115163			0.284864	0.183812				0.170839			0.326786			0.279872	0.126334		0.242428						0.258446	0.25108
[gene=frsA] [protein=esterase yafA] [protein_id=CAP74826.1] [location=293938..295182]									0.274845					0.329303					0.158842										0.189596		0.207955	0.302028	0.202826		0.126334
[gene=acs] [protein=acetyl-coenzyme A synthetase] [protein_id=CAP78537.1] [location=complement(4374081..4376039)]	0.172448	0.175911	0.176629	0.104632	0.273018	0.470398		0.917573	0.850711	0.786144		0.809702			0.696826	0.508556	0.406771	1.02973						0.301978	0.127984										0.16243	0.821726	0.440778				0.591768	0.537571				0.121742	0.23176	0.386789	0.127087
[gene=galT] [protein=Galactose-1-phosphate uridylyltransferase] [protein_id=CAP75226.1] [location=complement(742478..743524)]																			0.121023					0.210071											0.144382
[gene=rpsC] [protein=30S ribosomal protein S3] [protein_id=CAP77766.1] [location=complement(3492291..3492992)]	2.37448	2.86344	2.0901	4.58054	2.52838	4.05372	2.51586	3.00682	2.78771	2.83811	2.89358	3.44466	2.29225	2.33648	1.99668	4.33544	4.01465	2.36045	5.14347	4.90265	1.84514	3.69318	3.79387	1.95629	2.11884	3.05635	2.29159	3.06291	3.96797	2.07505	3.16388	2.57443	3.08585	1.89549	6.98449	2.82863	3.75763	4.19143	2.07782	3.13182	3.7693	5.201	2.25217	2.18798	3.41902	2.01551	3.54456	2.11052	3.3336
[gene=iscS] [protein=cysteine desulfurase (tRNA sulfurtransferase), PLP-dependent] [protein_id=CAP76982.1] [location=complement(2643326..2644540)]	0.397958	1.33888	0.578949	1.79036	1.12768	1.6879	1.33523	1.52458	1.79304	1.2525	1.08365	1.88016	1.66149	1.28585	1.09884	1.5511	0.831228	1.48914	1.29343	1.00356	1.01545	1.36131	1.99405	1.41798	1.73489	1.75058	1.38263	1.00063	1.4626	1.30909	1.81218	1.75464	1.37632	0.8905	1.10091	0.616295	0.771361	1.00791	0.976157	1.02314	0.900516	0.725721	1.08916	1.68582	1.11697	0.798089	0.55895	1.02583	1.0558
[gene=garR] [protein=2-hydroxy-3-oxopropionate reductase] [protein_id=CAP77590.1] [location=complement(3319373..3320257)]				1.13932		1.64639		2.34334	1.84539		0.726276					1.24596	0.194543	2.23371	0.166406	0.18097	0.421039		0.284864			1.40621	0.435274	0.268462	0.297937	0.306384				0.432529	0.568505				0.306792		0.283019	0.147832						0.184986
[gene=yaeP] [protein=UPF0253 protein yaeP] [protein_id=CAP74759.1] [location=complement(217696..217896)]																	1.91006				1.4241						1.47225	1.40332													2.77874	0.772758
[gene=iscR] [protein=HTH-type transcriptional regulator iscR] [protein_id=CAP76983.1] [location=complement(2644652..2645140)]		0.390914							0.523514			0.54895		0.627243			0.583628	0.633677	0.302557			0.504188	0.517934	0.525179	0.568817			0.488113			0.594156		0.579502					0.491663			0.514581	0.268785	0.738416				0.272659	0.336338	0.391038
[gene=yceB] [protein=Uncharacterized lipoprotein yceB] [protein_id=CAP75555.1] [location=complement(1099373..1099933)]					0.640998	0.456562		0.465845					0.507679					0.522784																						0.411753									0.322607
[gene=prpC] [protein=2-methylcitrate synthase] [protein_id=CAP74887.1] [location=368833..370002]	0.305101					0.871619		1.22814	0.968501							0.800976	0.132643	1.58419						0.196942													0.165292				0.411664	0.100795					0.102247	0.269071
[gene=kdsA] [protein=2-dehydro-3-deoxyphosphooctonate aldolase] [protein_id=CAP75754.1] [location=1278989..1279843]		0.332277		0.720796	0.73596	0.29054	0.660588	0.875224	0.615129	0.626251	0.541825	0.645017	0.723058	0.533157	0.455617	0.597554	0.548257	0.9822	0.726137	0.279681	0.260054	1.21005	0.802798	0.275719		0.674405	0.793735	0.573533	0.83964	0.473502	0.698133	0.675968	0.898228	0.788729	0.306812	0.331851	0.517914	0.577704		0.424231	0.270155	0.779478	0.867639	0.84291			0.143146	0.176578	0.205295
[gene=rpsQ] [protein=30S ribosomal protein S17] [protein_id=CAP77763.1] [location=complement(3491423..3491677)]		0.781828		0.930059	0.949626	1.10682	1.12441	1.12932	1.04703	1.06596	0.922255	1.0979	1.23074	1.25449	1.07204	1.01711	1.97196	1.26735	2.51879	2.73923	0.99068	1.00838	1.03587	1.05036	1.13763	1.14792		0.976226	1.08341	1.11412	1.18831	1.15058	1.159		2.01233	1.26419	0.881555	0.983326	1.11561	1.75931	1.8139	2.23764			1.08973	1.08215	1.52007	0.672677	0.782077
[gene=crr] [protein=glucose-specific phosphotransferase enzyme IIA component] [protein_id=CAP76889.1] [location=2531629..2532138]	0.822446	1.59297	0.608387	1.44159	1.47192	1.71557	1.74283	2.30099	2.13332	1.65224	2.39786	2.23697	1.90764	1.4113	2.18428	1.14425	0.795856	1.9644	1.5733	1.71099	1.53555	2.05457	1.6056	1.62805	2.31793	1.77928	0.793735	1.51315	0.83964	1.72689	1.33685	0.891702	0.898228	2.07359	1.87697	1.9595	1.79617	1.10624	1.72919	2.03381	1.15781	0.833235	1.66144	1.61408	2.22032	1.21742	0.613482	2.20302	0.879836
[gene=aspA] [protein=Aspartate ammonia-lyase] [protein_id=CAP78657.1] [location=complement(4507266..4508702)]	0.159183	0.488642	0.186441	1.02307	1.04459	1.2175	1.0963	1.10109	1.79304	0.906065		1.70175	0.892284	0.642924	1.04524	0.991685	0.512885	1.56835	2.61712	2.08939	0.965913	0.630235	1.00997	0.656473	1.76333	1.77928	0.998569	1.20808	1.19175	0.947004	0.861526	0.834173	0.59399	1.41208	1.00165	0.6479	1.66394	1.21687	0.808815	1.54719	0.746142	0.389739			0.790053	0.676346	0.224943	0.571775	0.567006
[gene=ytfG] [protein=Uncharacterized oxidoreductase ytfG] [protein_id=CAP78733.1] [location=complement(4581624..4582484)]
[gene=gshB] [protein=glutathione synthetase] [protein_id=CAP77384.1] [location=3091791..3092741]		0.175911		0.46503	0.771571	0.899289	0.730864	0.56466	0.523514	0.239841	0.922255	0.247028	0.615368	0.282259	0.241209	0.661123		0.633677	0.605114	0.781463	0.804928	1.00838	0.673314	0.525179	0.924328	0.573962	1.02417	0.793183	0.541703	0.905224	0.430763	0.258881	0.579502	1.01771	0.586553	0.632097	0.319564	0.221248		0.224593	0.373071		0.332287	0.322817	0.395026	0.392281	0.122696		0.283503
[gene=ynfK] [protein=dethiobiotin synthetase] [protein_id=CAP76092.1] [location=complement(1644007..1644702)]												0.370542	0.415374							0.2221								0.744372								0.679504				0.336889
[gene=pps] [protein=Phosphoenolpyruvate synthase] [protein_id=CAP76199.1] [location=complement(1757591..1759969)]	0.305101	0.361595	0.10794	0.860305	0.807182	1.02381	0.871414	0.959923	1.04703	1.14591	0.922255	0.850873	0.784595	0.799735	0.763829	0.648409	0.450985	1.26735	0.605114	0.378393	0.569641	1.084	0.595624	0.420143	0.32707	1.23402	0.524889	0.622344	0.920895	0.710253	0.60901	0.661585	0.333214	1.01771	0.369979	0.805924	0.749322	0.331873	0.641474	0.636346	0.411664	0.416617	0.276906	0.197277	0.25881	0.311119	0.252209	0.428831	0.400814
[gene=fucO] [protein=Lactaldehyde reductase] [protein_id=CAP77232.1] [location=complement(2910120..2911271)]								0.225864																						0.933078					0.144382
[gene=glpQ] [protein=glycerophosphoryl diester phosphodiesterase] [protein_id=CAP76740.1] [location=complement(2363997..2365073)]		0.244321		0.778925	0.296758	0.760937	0.773029	0.776408	0.876886	0.586277	1.4295		0.384605		0.455617	1.01711		0.871307	0.816904	0.765011	0.681093		0.71216	1.05036	0.952769	0.487868	0.704119	0.536924	0.338564		0.371348	0.230117		1.01771	0.839222		0.881555			0.311934			0.295366	0.448356	0.749188	0.459916		0.134535	0.244399
[gene=galE] [protein=UDP-glucose 4-epimerase] [protein_id=CAP75227.1] [location=complement(743534..744550)]					0.581646	0.373551			0.222494	0.226516	0.311261							0.269313	0.468963	0.312585		0.21428	0.220122	0.643344		0.243934		0.463707	0.365649					0.216264	0.559481	0.268641		0.208957		0.212115			0.313827	0.304882	0.367783	0.229958			0.166191
[gene=ugd] [protein=UDP-glucose 6-dehydrogenase] [protein_id=CAP76539.1] [location=complement(2119496..2120662)]					1.02085					0.306463	0.472656				0.308212						0.284821							0.39049				0.215734			0.135358	0.237036	0.352622								0.204324	0.202904
[gene=ybaS] [protein=glutaminase 1] [protein_id=CAP75020.1] [location=516235..517167]														0.486114					0.151279	0.164519	0.544874	0.252094					0.256043			0.278531	0.460471	0.445851	0.289751	0.254429			0.220389				0.25729							0.260662
[gene=rpsG] [protein=30S ribosomal protein S7] [protein_id=CAP77793.1] [location=complement(3516729..3517199)]	2.93162	5.14052	6.28013	6.11514	4.14274	4.82849	7.39297	6.0701	4.56766	5.72953	6.06383	5.90122	4.30758	4.3907	5.76222	5.46698	4.65134	6.81203	8.4716	6.36687	5.32491	5.42002	5.56779	4.58218	4.96293	5.00782	4.46796	4.25878	5.82331	5.98841	3.28271	4.02704	4.05652	5.47022	8.41929	2.05432	5.79623	6.46537	3.90463	5.36527	5.53174	9.01103	3.17519	3.08469	5.85729	3.78754	9.14088	6.50815	6.25661
[gene=gapC] [protein=glyceraldehyde-3-phosphate dehydrogenase c] [protein_id=CAP75909.1] [location=complement(1455945..1456889)]	0.928568	0.684099	1.3934	0.348772		0.581079	0.421652	0.423495	0.91615	0.559628		0.768531	0.461526		0.562821	0.381417		0.475258	0.529475	0.84727		0.529398	0.246019	0.24946	0.270188	0.272632	1.10099	0.854197	0.257309	0.417796	0.831819			0.7124		0.474073	0.617089	0.23354		0.52405	0.900516						1.1179	1.194	0.840733
[gene=yggE] [protein=Uncharacterized protein yggE] [protein_id=CAP77354.1] [location=complement(3062859..3063599)]																					0.309588	0.315118					0.320054				0.594156	0.575292					0.617089
[gene=hisJ] [protein=Histidine-binding periplasmic protein] [protein_id=CAP76806.1] [location=complement(2434616..2435398)]								0.32468			0.599466							0.586152	0.17397		0.284821					0.330028									0.469242	0.363456									0.313297			0.311113
[gene=yhjJ] [protein=Protein yhjJ] [protein_id=CAP77982.1] [location=complement(3725650..3727146)]												0.150961		0.172492		0.139853			0.234482	0.148067		0.138652										0.158205			0.279741	0.284444	0.19835	0.135207				0.073916			0.245189
[gene=ahpF] [protein=alkyl hydroperoxide reductase subunit F] [protein_id=CAP75108.1] [location=612277..613842]			0.166816	0.360398	0.629127	0.428892	0.744919	0.155282	0.143966	0.50633	0.357374	0.727359	0.5846	0.705649	0.227809	0.394131	0.212228	0.4911	0.537039	0.435974	0.879229	0.390746	0.686263	0.407013	0.639919	0.889641	0.678515	0.646749	0.41982	1.11412	1.18831	0.891702	0.898228	1.01771	0.279741	0.489875	0.264467	0.762078	0.864596	0.47414	0.218697	0.208309	0.313827	0.197277	0.612972	0.514023	0.163595		0.107536
[gene=mnmG] [protein=tRNA uridine 5-carboxymethylaminomethyl modification] [protein_id=CAP78199.1] [location=complement(3969772..3971661)]		0.185684				0.124517	0.196771		0.18323	0.11992		0.123514	0.138458	0.14113			0.1238	0.142577	0.0680753	0.0740333		0.176466	0.116535	0.24946	0.127984				0.121883		0.133685	0.201352	0.130388				0.099175				0.180103	0.235187					0.0954305		0.136863
[gene=dksA] [protein=DnaK suppressor protein] [protein_id=CAP74716.1] [location=complement(165156..165611)]		0.635235		0.755673		0.899289		0.56466	0.523514	0.866091	0.749332				0.871033	0.826404			0.491655	0.329037	1.17643	1.19745	1.68329	0.853415			0.832141	0.793183		0.557061				0.826893	0.360956	0.632097	0.440778	0.798953		0.499095	0.514581	0.268785	1.19993	0.71737		0.87925		0.54655	0.391038
[gene=fbaA] [protein=Fructose-bisphosphate aldolase class 2] [protein_id=CAP77357.1] [location=complement(3065517..3066596)]	0.769385	1.12388	0.569136	1.33696	1.56688	2.07528	1.61633	1.86338	1.7276	1.53232	1.14129	1.81154	1.29227	1.31721	1.32665	1.25868	1.89237	2.09114	1.13459	1.23389	1.04021	1.44954	1.48906	1.10287	1.19452	1.42056	1.47225	1.40332	1.34071	1.60155	1.47054	0.834173	1.21695	1.0686	1.53406	1.3274	1.65292	1.41353	1.38056	1.64701	1.92968	1.78742	1.82758	1.77549	1.56648	1.33917	0.783893	1.26127	0.96782
[gene=cspE] [protein=Cold shock-like protein cspE] [protein_id=CAP75123.1] [location=628479..628688]		1.08479		4.01088	4.09526		4.849	2.908	4.51531	4.59695	6.29439	2.82709	5.30755	3.2303	4.62317	2.61906		3.26344	9.54567	2.83794		1.39912	1.43727	4.52966	2.92941	2.9559		2.51378	2.78977	1.54584	1.64878	1.59643	2.98444	1.41208	1.00165		1.22316	2.53206	1.54791	1.38499				1.9907					2.01385
[gene=pykA] [protein=Pyruvate kinase II] [protein_id=CAP76344.1] [location=1902309..1903751]	0.451019	0.41046	0.186441	0.697545	0.71222	0.830113	1.11035	1.1152	0.785271	1.3591	0.795445	1.08418	0.923053	1.08199	1.05864	0.762834	0.450985	1.09309	0.960619	0.937756	0.854462	1.6008	1.16535	1.18165	0.483495	0.990084	0.76813	1.09825	0.812554	0.835592	1.33685	1.1362	1.14452	1.00499	1.02872	1.61185	0.661166	0.737495	0.962212	0.860939	0.771871	0.685403	0.350748	0.340751	0.817296	1.06863	0.23176	0.504507	0.674541
[gene=dhaK] [protein=PTS-dependent dihydroxyacetone kinase] [protein_id=CAP75740.1] [location=complement(1263923..1264993)]					0.866534	0.359716	0.843304	0.522311	0.222494	0.346437	1.00295	0.356818	0.738442	1.59947	0.348413			0.41189	0.279865	0.394844	0.903996	0.920143	0.621521	0.787768		0.688754	0.76813	0.317273	0.501075	0.835592	1.29229	1.04991	1.05759	1.29759	0.234621	0.58469		0.454788	0.237067	0.461663	0.475987		0.683035	0.860844	0.231567	0.229958	0.11588	0.142944
[gene=cysK] [protein=Cysteine synthase A] [protein_id=CAP76886.1] [location=2528204..2529175]	2.41428	2.03275	1.34434	1.84849	5.49596	1.63256	1.92554	2.24453	2.38199	1.57229	3.44693	2.49772	2.79993	2.85396	2.13068	2.02151	2.07807	2.88323	2.82891	2.75569	4.14847	3.35285	2.05879	2.38956	1.42204	2.9846	4.78801	4.08794	2.46475	2.89672	3.95114	3.37984	3.01341	4.26168	3.37493	3.71357	2.00554	2.23707	3.2771	4.17992	4.81133	2.25108	3.83976	3.73032	2.47913	2.15078	2.03812	3.14476	2.29735
[gene=fkpA] [protein=FKBP-type peptidyl-prolyl cis-trans isomerase fkpA] [protein_id=CAP77799.1] [location=complement(3519725..3520537)]	0.305101	0.830692	0.225692	1.48809	1.5194	1.46653	1.79905	2.15983	1.38731	1.41239	1.47561	1.75664	1.63073	1.66219	1.15244	1.62738	0.318343	2.42382	1.8456	1.48067	1.0526	1.92852	1.37253	1.39172	1.20874	2.1954	1.63868	1.03724	2.07201	1.47621	1.57451	1.52452	1.53568	1.62834	1.38065	1.34321	1.68597	1.57332	0.934321	1.5971	0.861923	0.241907	1.56913	1.2016	0.912647	0.906304	0.245393	0.302704	1.03625
[gene=slyB] [protein=Outer membrane lipoprotein slyB] [protein_id=CAP76141.1] [location=1697293..1697760]	0.994894	0.732964	0.441571	0.871931	1.81616	1.03764	1.05413	0.635243	0.588954	0.599602	0.864614		1.15382	0.705649	1.00504	0.953543	0.663214	1.18815	0.340377		0.928763	1.38652	0.971127	0.98471	1.06653	2.20975	0.960163	0.549127	2.77623	1.04449	1.63393	1.58205	1.08657	1.94638		1.18518	0.826458		1.04588	0.935803	0.578903	0.503973					0.306741	0.92493	0.733197
[gene=hemL] [protein=glutamate-1-semialdehyde 2,1-aminomutase] [protein_id=CAP74725.1] [location=complement(178384..179664)]	0.397958	0.47887	0.294381	1.09282	1.43631	0.677926	1.91149	0.832874	0.772184	0.786144	1.08365	0.535227	1.24612	1.09768	0.656625	0.889973	0.4333	0.776255	0.711009	0.575815	0.866845	0.617631	0.763953	1.06349	0.839005	1.34881	1.03698	0.988428	0.94798	0.543135	1.39627	1.00676	1.17349	0.62335	0.631672	0.221234	0.242428	0.479372	0.543859	0.174683	0.630361	0.631646	0.719955	0.699436	0.408648	0.405808	0.552134	0.32793	0.576782
[gene=luxS] [protein=S-ribosylhomocysteine lyase] [protein_id=CAP77127.1] [location=complement(2797146..2797661)]	1.96326	1.44638	1.45228	1.31371	0.985237	1.14832	1.16657	1.59517	1.937	1.10593	1.70617	1.55079	1.27689	0.893822	1.11224	1.88166	2.07807	1.79014	0.854724	0.682752	2.3281	1.8655	1.07471	1.48363	1.1803	1.62144	1.89472	1.80602	1.12403	2.61819		0.50338	0.507064	2.39163	0.315836	0.900738	1.63088	1.0202	0.79487	1.40994	1.90395	1.94869	0.646114	1.02225	0.476756	0.771035	1.60187	4.31354	1.83788
[gene=aceA] [protein=Isocitrate lyase] [protein_id=CAP78467.1] [location=4293103..4294407]	1.02142	0.361595	0.549511			0.63642		1.41165	1.47893	1.50567		0.397989			1.51426	0.711979	0.999242	1.39409						0.275719	0.298629										0.595577	0.205432	0.969711				2.25129	0.853394			0.177081	0.17585	0.77026	1.06787	0.361711
[gene=cmk] [protein=Cytidylate kinase] [protein_id=CAP75380.1] [location=920210..920893]				0.70917	0.973367	0.594915	0.604368	0.381146	0.798359	0.812793	0.70322	1.12535	0.661521	0.423389	0.576222	0.546698	0.539414	0.681203	0.794212	0.674526	0.532491		0.349606		0.383952	0.387424	0.345659		0.582331	0.376016	0.638718	0.87732	0.622965	0.547022	1.18213			0.528538	0.850651		1.05489			0.484225	0.367783			0.227028	0.596334
[gene=rpmB] [protein=50S ribosomal protein L28] [protein_id=CAP78090.1] [location=complement(3853741..3853977)]		3.70391	1.53078	1.01144		2.15829	2.19259	2.20218	1.13864	2.07862	1.00295					1.10611	4.91662	1.37825	6.02845	6.55606			3.23709	1.14226		2.23845			2.11264		1.29229	1.25126	1.26042		3.42005	1.37481	2.75486	1.06937		1.08553	1.11921	3.73612		1.56028	1.18508		1.70412	0.731536	3.70509
[gene=pstS] [protein=Phosphate-binding protein pstS] [protein_id=CAP78186.1] [location=complement(3956514..3957554)]											0.311261		0.276916
[gene=rplQ] [protein=50S ribosomal protein L17] [protein_id=CAP77746.1] [location=complement(3482725..3483108)]	1.65816	1.71025	2.32561	2.0345	1.48379	1.16216	1.18063	0.705825	1.63598	1.11926	1.44102	1.71547	1.29227	1.31721	1.67506	2.22493	3.58135	1.33072	3.06339	2.57471	1.04021	2.20582	2.26596	1.64118	1.77755	1.79363	2.24038	2.13549	1.69282	1.74082	1.85674	2.5169	1.81094	1.59018	2.82448	0.790121	2.61161	1.53645	1.17139	1.55967	0.643226	2.09653	0.92302	1.50648	2.38378	1.69087	2.13355	0.70631	1.71079
[gene=rpsS] [protein=30S ribosomal protein S19] [protein_id=CAP77768.1] [location=complement(3493357..3493635)]	3.86019	4.04596	4.06246	3.38309	1.50753	4.02605	4.09003	4.1079	2.5914	3.87742	3.3547	3.99361	4.47681	1.9915	2.6533	2.51735	6.96817	3.1367	4.35682	4.73813	1.57271	3.66797	3.76797	2.59963	2.81565	2.84111	1.62588	5.05197	2.68143	1.76867	4.32249	2.84769	2.86854	1.61562	5.19776	3.12888	3.20666	7.07995	2.76113	3.63092	5.32591	5.28835	3.65516	3.55098	2.69708	1.71792	3.92628	6.61746	4.04725
[gene=map] [protein=Methionine aminopeptidase] [protein_id=CAP74737.1] [location=complement(192749..193543)]		0.645008		0.767299	0.593516		0.309212		0.287933	0.293139	0.760861		0.338453		0.670025	0.457701	0.194543	0.57031	0.499219	0.84727	0.619175	0.630235	0.647418	0.656473	0.511935	0.516566	0.844943	0.268462	0.487533	0.501355	0.326786	0.31641	0.318726	0.457972	0.595577	0.568887	0.3967	0.270415	0.502023	0.274502	0.643226	0.443496	0.92302	0.645633			0.149962	0.184986	0.821181
[gene=lpxA] [protein=acyl-[acyl-carrier-protein]--UDP-N-acetylglucosamine] [protein_id=CAP74750.1] [location=206332..207120]				0.430152	0.284888	0.332045	0.337322	0.338796	0.314109	0.319788	0.276677				0.321612	0.305134	0.212228	0.380206	0.279865	0.197422	0.297204			0.315107	0.34129					0.334237	0.356494	0.345175		0.305314	0.216573		0.407719			0.299457	0.308748	0.248627					0.163595	0.201803
[gene=glgP] [protein=glycogen phosphorylase] [protein_id=CAP77882.1] [location=complement(3610165..3612612)]						0.0968465	0.140551	0.141165		0.0932714		0.0960663				0.0889973		0.158419																					0.0976157
[gene=yiaF] [protein=Uncharacterized protein yiaF] [protein_id=CAP78014.1] [location=complement(3769060..3769890)]						0.304375	0.477872			0.639575									0.257173	0.394844	0.421039						0.435274			0.668473				0.610629	0.306812	0.347653		0.417914	0.306792	0.274502
[gene=mglB] [protein=D-galactose-binding periplasmic protein] [protein_id=CAP76652.1] [location=complement(2258440..2259438)]	0.53061		0.392508	1.10445	0.332369	1.81241	0.562203	1.34107	1.97627	0.532979	1.09518	1.53706	0.430758		0.53602	1.0044	0.353714	1.7743	0.136151		0.222903	0.504188	0.517934	1.4705	0.924328	1.87973	0.665713		0.704214	0.72418				0.508857	1.18213	1.50123	0.440778		0.557804		0.836193	0.752599	0.959941	0.932581	0.885404	0.7034	0.538501	0.941747
[gene=dld] [protein=D-lactate dehydrogenase] [protein_id=CAP76636.1] [location=2241265..2242980]					0.178055		0.140551	0.296447	0.196318	0.133245			0.153842			0.127139			0.0756393											0.208898	0.148539			0.127214	0.0902389		0.110194		0.139451			0.0671964
[gene=rplP] [protein=50S ribosomal protein L16] [protein_id=CAP77765.1] [location=complement(3491868..3492278)]	3.68774	1.54411	3.50313	2.46466	1.35322	2.18596	2.97968	1.60928	2.06788	2.10527	1.31421	2.16835	3.26145	3.32439	2.11728	2.69535	5.02274	2.50303	1.60355	1.2997	1.95659	1.99154	2.04584	2.07446	2.24683	2.26715	2.02274	2.587	2.13973	1.58762	2.34692	2.2724	3.07136	1.45024	1.91306	0.726912	1.25622	1.94207	1.58974	2.6452	2.72728	3.81003	2.10449	2.0445	2.88778	1.54207	3.08104	3.80062	1.5446
[gene=yrbD] [protein=Uncharacterized protein yrbD] [protein_id=CAP77653.1] [location=complement(3381589..3382140)]				0.406901	0.973367	0.484233	0.491928	0.494078	0.746008	0.466357	0.945312	0.480332	0.538447	0.893822											0.810565	0.502217			0.47399		0.519887	0.819791	0.825791
[gene=rfae] [protein=bifunctional protein hldE] [protein_id=CAP77526.1] [location=complement(3246091..3247524)]		0.498415		0.697545	0.71222	0.373551	0.477872	0.719942	0.444987	0.932714	1.1874	0.699912	0.523063	0.533157	0.562821	0.533984	0.3714	1.10894	0.605114	0.493556	0.334355	0.756282	0.776901	0.919062	0.725242	0.272632	0.435274	0.512518	0.365649	0.710253	0.401055	0.388322	0.275264	0.763286	0.721911	0.663702	0.374661	0.737495	0.376518	0.748643	0.54031	0.18143	1.29223	0.914647	0.817296	0.568131	0.184045	0.285888	0.586558
[gene=rplE] [protein=50S ribosomal protein L5] [protein_id=CAP77760.1] [location=complement(3490008..3490547)]	4.31121	4.57369	5.46567	7.66136	6.61177	7.70622	9.26229	7.8629	5.13044	8.78083	4.51905	6.42272	7.19981	5.09635	5.253	5.95011	6.87089	7.41403	6.91343	12.0592	4.85433	8.3065	10.0609	7.31311	5.57441	7.99242	4.16071	9.48159	7.54321	4.52612	5.82273	8.01094	8.06957	3.40934	7.02058	7.39554	10.0718	13.1766	10.8353	9.69492	8.47772	8.42642	8.63946	9.98938	7.58723	7.5345	3.79677	4.68351	5.44521
[gene=yfcZ] [protein=UPF0381 protein yfcZ] [protein_id=CAP76839.1] [location=complement(2469696..2469980)]						1.02381	1.04008	1.04462	0.968501				1.13843	1.1604				1.1723	0.559731	0.608719						1.06183	0.947361	0.903009	1.00215	1.03056	1.09919		1.07208	0.941386						0.923326
[gene=purA] [protein=adenylosuccinate synthetase] [protein_id=CAP78692.1] [location=4544189..4545487]		0.987058		1.48809	2.08918	1.57722	2.00988	2.01866	2.53904	2.11859	1.47561	2.41538	2.19994	2.24239	2.13068	1.81809	1.13188	2.78818	1.76996	1.17631	2.1795	1.43694	1.85161	2.08758	2.5028	1.83668	1.83071	1.94025	1.93659	2.45107	2.36177	2.28678	2.07172	1.62834	1.5882	2.25975	1.11296	1.24145	1.07377	1.26022	0.720413	0.860113	1.64298	1.59615	0.626594	1.04157	0.143146	0.470874	1.11446
[gene=hisA] [protein=hypothetical protein] [protein_id=CAP76535.1] [location=2116086..2116823]							0.365432		0.340284																								0.376676			0.410863
[gene=rplO] [protein=50S ribosomal protein L15] [protein_id=CAP77753.1] [location=complement(3487214..3487648)]	1.55204	3.6355	1.60928	3.34821	0.937756	3.98454	4.06192	5.25134	3.7693	3.83745	1.3488	3.01923	4.43065	1.83469	2.94811	3.6616	2.54674	2.59808	4.50054	3.06004	2.03089	2.77304	1.51496	2.88848	3.12849	2.35324	2.09956	1.42773	2.22098	1.6294	3.26786	3.1641	1.69504	2.08632	3.35689	1.84888	4.09923	4.57247	2.287	2.74502	2.10978	3.17167	0.867639	0.84291	1.59373	2.97592	5.07145	1.37899	4.62403
[gene=aceF] [protein=Dihydrolipoyllysine-residue acetyltransferase component] [protein_id=CAP74686.1] [location=130680..132572]	0.676528	1.34865	0.637825	1.60435	1.282	1.61872	1.2509	1.65163	1.4004	1.55896	1.59089	1.48217	1.24612	1.9915	1.44725	1.75452	1.22031	1.40993	1.95906	2.4102	0.544874	1.47475	1.9293	1.95629	1.66379	1.40621	0.563296	0.793183	1.09695	0.807739	1.73791	1.82655	1.56466	0.928665	2.80643	1.69086	1.52068	2.79019	1.01799	1.72188	1.26072	1.43128	1.97526	1.9369	1.45751	1.2039	0.729362	0.748353	1.94542
[gene=atpG] [protein=ATP synthase gamma chain] [protein_id=CAP78191.1] [location=complement(3963430..3964293)]	0.437753	0.742736		1.31371	1.86364	1.56338	1.32118	0.846991	1.47893	1.2525	1.30269	1.55079	1.73842	0.517476	1.79567	0.966257	0.406771	1.20399	1.82291	0.493556		0.756282	0.776901	0.997839	1.33672	1.09053	0.268846	0.56133	1.273	0.292457	0.891234	0.862938	0.869253		0.685815	1.20098	0.661166	0.737495	0.460188	0.748643	0.591768	0.309103	0.387668		0.626594	0.811616	0.313557	0.277479	0.91894
[gene=selB] [protein=Selenocysteine-specific elongation factor] [protein_id=CAP78048.1] [location=complement(3805414..3807258)]
[gene=asd] [protein=Aspartate-semialdehyde dehydrogenase] [protein_id=CAP77887.1] [location=complement(3619806..3620909)]		0.156366			0.189925	0.221364	0.224881	0.225864	0.327196				0.384605	0.250897			0.3095	0.396048	0.431144	0.468878	0.433423	0.718468	0.453192	0.328237	0.227527	0.229585	0.448076	0.30507		0.487429	0.668426	0.50338	0.362189	1.22126	0.514362	0.553085	0.38568	0.196665		0.436708	0.450258	0.167991	0.295366	0.286948	0.217946	0.216431		0.580184
[gene=nagA] [protein=N-acetylglucosamine-6-phosphate deacetylase] [protein_id=CAP75158.1] [location=complement(665185..666333)]				0.395275	0.403591	0.470398	0.773029	0.352913	0.327196	0.213192	0.63405	0.21958	0.676905	0.392027	0.214408		0.221071	0.697045	0.257173	0.205648	0.309588	0.201675	0.323709	0.328237	0.483495	0.789198	0.435274	0.30507	0.595873	0.765959	0.505033	0.359557	0.362189	0.432529	0.144382	0.252839		0.307289	0.348627	0.199638	0.707548	0.295664			0.217946		0.109063	0.134535	0.156415
[gene=cbpA] [protein=Curved DNA-binding protein] [protein_id=CAP75502.1] [location=complement(1044495..1045415)]														0.297941					0.310121	0.4442		0.239489								0.417796				0.241707		0.300246	0.209369		0.753035	0.374321		0.275505						0.159761
[gene=ycdO] [protein=UPF0409 protein ycdO] [protein_id=CAP75518.1] [location=1062112..1063239]						0.332045		0.225864	0.314109								0.141486	0.538626				0.693259				0.947037	0.307252		0.595873	0.222824	0.237662			0.699679		0.695307	0.176311	0.294998
[gene=lldD] [protein=L-lactate dehydrogenase [cytochrome]] [protein_id=CAP78061.1] [location=3825465..3826655]						0.871619		0.88934	1.51819			0.43916						1.18815					1.13946	0.98471	1.2514	0.90399									0.920437	0.821726		0.282706		0.187161					0.435891	0.568131
[gene=tnaA] [protein=Tryptophanase] [protein_id=CAP78167.1] [location=3935447..3936877]	2.12244	0.175911	0.559324	0.662667		3.66633		4.34788	4.03106	3.53099	3.05497	2.85454		0.517476	3.02851	3.11491	2.1665	4.53079	0.733701	0.62517	0.49534	1.22266	0.15538	1.41798	1.22296	2.9846	0.422472		1.97722	1.67118	0.371348	0.359557		1.69195	4.88192	3.57135	1.76311	0.147499		0.948281	1.71098	2.39891	0.221525	0.215211	3.07848	1.97493	1.41782	3.00182	0.322607
[gene=tas] [protein=Protein tas] [protein_id=CAP77291.1] [location=2984374..2985414]						0.235199		0.239981								0.216136		0.269313			0.21052		0.220122				0.217637									0.410863	0.286505	0.208957		0.212115		0.114234				0.229958
[gene=lptB] [protein=Uncharacterized ABC transporter ATP-binding protein] [protein_id=CAP77661.1] [location=3387623..3388348]				0.453404	0.462943	0.539574	0.351377	0.352913	0.327196	0.519655	0.288205	0.343094	0.599984	0.392027	0.52262		0.344871	0.396048	0.42358	0.773237	0.309588	0.932748	0.725108	0.328237				0.47591		0.543135	0.831819	0.359557			0.667768	0.616295	0.275486	0.688328	0.348627	0.698733	0.501716	0.167991		0.448356	0.531242	1.00099		0.32793	0.244399
[gene=exbB] [protein=biopolymer transport exbB protein] [protein_id=CAP77469.1] [location=complement(3184801..3185535)]		0.244321												0.392027						0.205648		0.504188		0.525179				0.30507			0.371348	0.359557	0.362189					0.307289				0.167991					0.170412		0.244399
[gene=hisC] [protein=Histidinol-phosphate aminotransferase] [protein_id=CAP76532.1] [location=2113359..2114429]																										0.373075			0.216681
[gene=ksgA] [protein=Dimethyladenosine transferase] [protein_id=CAP74623.1] [location=complement(53773..54594)]		0.215003																					0.284864	0.630214																			0.406129	0.394554				0.184986	0.215071
[gene=yciF] [protein=Protein yciF] [protein_id=CAP75803.1] [location=complement(1330152..1330652)]								0.522311	0.484251							0.775548	0.778171	0.586152						0.48579													0.407719				0.475987	1.0617					0.415804
[gene=maeA] [protein=Nad-dependent malic enzyme] [protein_id=CAP75968.1] [location=complement(1519309..1521006)]		0.20523		0.244141	0.178055	0.138352	0.210826	0.141165	0.130879	0.133245	0.115282	0.370542	0.153842	0.156811		0.190709		0.237629	0.24961	0.271456	0.123835	0.415955	0.271915	0.196942		0.215236	0.268846	0.329476	0.284394	0.139265	0.222809	0.302028	0.391164	0.343479	0.189502			0.258123	0.139451	0.187161	0.128645		0.184604	0.269014	0.136216	0.135269		0.227028	0.263951
[gene=panB] [protein=3-methyl-2-oxobutanoate hydroxymethyltransferase] [protein_id=CAP74705.1] [location=complement(153790..154584)]							0.337322							0.376346			0.212228					0.466374						0.451504			0.549594				0.333884							0.161271			0.503999	0.500496
[gene=yeeZ] [protein=Protein yeeZ] [protein_id=CAP76527.1] [location=complement(2109265..2110089)]							0.309212						0.338453				0.194543	0.348523	0.166406	0.18097				0.288848			0.281648		0.297937	0.306384					0.198526				0.306792			0.329262					0.238576
[gene=gcvP] [protein=glycine dehydrogenase [decarboxylating]] [protein_id=CAP77339.1] [location=complement(3046153..3049026)]		0.0586371		0.220889	0.308628	0.262869	0.224881	0.268214	0.497339	0.346437	0.438071	0.356818	0.399989		0.25461	0.241564	0.0530571	0.475258	0.196662	0.156293		0.378141	0.336657	0.210071	0.270188	0.330028	0.153626	0.317273	0.352107	0.32031	0.178247	0.0862938			0.306812	0.300246	0.330583	0.196665	0.320737	0.199638	0.0771871	0.127673			0.217946	0.3517		0.0756761
[gene=aldA] [protein=aldehyde dehydrogenase A] [protein_id=CAP75908.1] [location=1454464..1455903]	0.25204			0.302269	0.391721	0.166023	0.168661	0.268214	0.431899	0.253165	0.299733				0.25461	0.241564	0.229914	0.41189					0.15538	0.157554	0.270188	0.272632									0.297788	0.189629	0.132233				0.154374	0.221748			0.354162	0.162323	0.0817976	0.487691
[gene=rplB] [protein=50S ribosomal subunit protein L2] [protein_id=CAP77769.1] [location=complement(3493652..3494473)]	1.61836	1.9448	2.60036	1.988	0.771571	1.6879	1.71472	1.72221	1.0732	1.62559	1.67159	1.6743	0.999974	1.01927	1.35345	1.5511	2.34336	1.02973	5.37039	4.12119	1.01545	1.53777	1.87751	1.60179	1.43626	1.75058	1.04978	1.48874	1.65219	1.40658	1.50024	1.17935	1.46324	0.826893	4.52097	1.59605	1.59782	2.10186	1.1435	1.26022	1.56947	4.77094	1.19993	1.16573	1.97513	2.3131	3.83767	2.54776	1.94542
[gene=hypB] [protein=hydrogenase isoenzymes nickel incorporation protein] [protein_id=CAP77163.1] [location=2834463..2835335]										0.279814			0.323068		0.281411				0.158842	0.172744
[gene=folA] [protein=Dihydrofolate reductase] [protein_id=CAP74618.1] [location=51426..51905]																																																0.319521
[gene=plsB] [protein=glycerol-3-phosphate acyltransferase] [protein_id=CAP78500.1] [location=complement(4330989..4333472)]		0.0977285			0.213666	0.249034	0.196771	0.254097	0.18323	0.279814		0.0960663	0.153842	0.282259	0.0938035	0.177995		0.332681	0.0756393	0.115163			0.181277	0.23633	0.142204	0.100443			0.094798		0.148539		0.144876		0.126334	0.284444	0.110194	0.122916		0.124774		0.0671964	0.129223	0.179343		0.0946885			0.175967
[gene=glpC] [protein=Anaerobic glycerol-3-phosphate dehydrogenase subunit C] [protein_id=CAP76744.1] [location=2369583..2370773]															0.201008				0.234482	0.189196																	0.253447
[gene=ynhG] [protein=Uncharacterized protein ynhG] [protein_id=CAP76175.1] [location=complement(1730750..1731754)]							0.252991		0.235581				0.276916	0.282259		0.355989			0.136151		0.346738									0.250678		0.258881	0.260776	0.228986					0.543859				0.516891	0.699436
[gene=secB] [protein=Protein-export protein secB] [protein_id=CAP78065.1] [location=complement(3829151..3829618)]		0.390914		0.46503	0.783442		0.562203	0.56466	0.523514	0.532979	0.461128	0.54895			0.53602	0.508556	0.353714		0.499219		0.817311	0.831911	0.854591		0.568817	0.947037		0.805386	0.89381	0.557061		0.575292	0.579502	0.508857	0.360956	0.632097		0.491663		0.499095					0.544864				0.391038
[gene=purH] [protein=bifunctional purine biosynthesis protein purH] [protein_id=CAP78462.1] [location=complement(4281933..4283522)]				0.127883	1.29387		0.520038	0.155282			0.691691		0.261532					0.174261				0.554607	0.220122			0.530915			0.595873							1.39061	0.18733			0.137251				0.197277
[gene=minE] [protein=Cell division topological specificity factor] [protein_id=CAP75708.1] [location=complement(1233234..1233500)]						1.81241	1.05413		0.981589	0.999336		1.02928	1.15382	2.05422		1.66552	0.663214		0.567294	0.616944		1.65122	1.69623	3.9651	1.06653			0.915211		1.04449	1.11404		1.08657		1.18213	1.18518	0.826458	1.6102	1.04588	0.935803	0.964839		2.41831	1.34507	1.02162	1.01452		0.630634
[gene=rdgC] [protein=Recombination-associated protein rdgC] [protein_id=CAP74928.1] [location=complement(412652..413563)]					0.225536		0.267046					0.260751							0.143715							0.272632			0.406277						0.171454				0.418353
[gene=ydcL] [protein=Uncharacterized lipoprotein ydcL] [protein_id=CAP75921.1] [location=1467001..1467669]				0.313895	0.73596	0.60875	1.16657	0.381146	0.575866	0.359761			0.953821			0.343275	0.238757							0.354496	0.383952									0.559743					0.376518		0.347342	0.295664					0.299924
[gene=asnB] [protein=sparagine synthetase B [glutamine-hydrolyzing]] [protein_id=CAP75155.1] [location=complement(661236..662900)]																			0.0756393			0.264699	0.207174	0.131295		0.229585					0.237662			0.127214		0.252839	0.110194		0.139451
[gene=modA] [protein=Molybdate-binding periplasmic protein] [protein_id=CAP75231.1] [location=747580..748353]				0.279018		0.332045	1.27901	1.01639	0.942326	0.959363	1.90215	0.32937	1.10766	1.12904	0.723627	0.483128		1.14062			1.39934	0.907539		0.708991	0.34129	2.36759	1.7667		1.86888	1.92186	1.06948	1.03553	0.550527	1.75556	0.216573	1.13777	0.418739
[gene=ybel] [protein=Uncharacterized protein ybel] [protein_id=CAP75142.1] [location=645809..646291]						1.20366	0.843304	0.846991	1.13864			0.507779	1.33843	0.5802		0.470414	0.327185	1.37825		0.304359	1.46125	0.756282		0.787768	0.526156	0.860943	0.76813		0.501075	1.21161	0.891234	0.532145	0.53604	0.470693			0.958691			0.748643
[gene=ygaM] [protein=Uncharacterized protein ygaM] [protein_id=CAP77111.1] [location=2781182..2781523]		0.586371		0.697545		1.39736		0.846991	0.785271	0.799469		0.823426			0.80403		0.530571				0.74301			0.787768			0.76813					0.862938	0.869253									0.396459					0.688463		0.586558
[gene=yfeY] [protein=Uncharacterized protein yfeY] [protein_id=CAP76901.1] [location=complement(2543091..2543666)]							0.463817			0.439708									0.24961			0.415955				0.473519	0.422472		0.446905
[gene=lexA] [protein=LexA repressor] [protein_id=CAP78502.1] [location=4334061..4334669]						0.415057							0.461526					0.475258	0.226918		0.371505			0.643344		0.430471		0.366085	0.406277						0.270717
[gene=rpsJ] [protein=30S ribosomal protein S10] [protein_id=CAP77773.1] [location=complement(3496068..3496379)]	4.40407	5.89303	4.42553	7.01032	5.35352	4.59329	3.34511	4.68668	3.11491	4.42373	6.9515	3.26626	2.53839	2.58738	3.18932	5.73397	5.33224	3.77038	7.9043	8.59609	2.04328	5.68472	7.80786	3.12481	4.72118	4.76388	4.25032	7.3583	6.1077	2.29788	2.45089	1.55329	2.39045	3.0277	12.2905	2.6074	4.96977	5.5435	4.62977	7.52386	5.8019	11.8602	1.99372	1.9369	6.14334	6.10065	5.43272	6.70154	5.8949
[gene=pgm] [protein=Phosphoglucomutase] [protein_id=CAP75177.1] [location=686090..687730]	0.225509	0.654781	0.225692	0.592913	1.25825	0.31821	0.323267	0.409379	0.994677	0.572953	1.22199	0.809702	0.353837	0.674287	0.897834	0.75012	0.150328	0.57031	0.718573	0.62517	0.941146	0.542002	0.466141	0.997839	0.839005	0.731801	0.857745	0.524721	0.690671	0.821665	0.87638	0.517763	0.622965	0.648793	0.776054	0.363456	0.319564	0.528538	1.05983	0.449186	0.463123	0.288944	0.535351	0.520093	0.395026	0.392281	0.11588	0.496099	0.654989
[gene=gcd] [protein=Quinoprotein glucose dehydrogenase] [protein_id=CAP74695.1] [location=complement(143828..146218)]					0.225536
[gene=erfK] [protein=Protein erfK/srfK] [protein_id=CAP76495.1] [location=complement(2079951..2080874)]																															0.445617
[gene=tpiA] [protein=Triosephosphate isomerase] [protein_id=CAP78376.1] [location=complement(4175305..4176072)]		0.537507	0.382695	0.639416	1.37696	0.760937	1.02602	1.03051	0.955414	0.732846	1.07212	1.27631	0.846132	1.14472	0.737028	0.699265	0.645528	0.617836	1.06651	0.954207	1.43649	1.77726	1.82572	1.52302	1.3225	1.04748	1.48505	0.890806	0.52816	1.29517	1.72305	0.791026	1.34734	1.18309	1.04677	1.15358	0.606069	0.479372	0.348627	0.486618	0.93911	0.624926			0.34054	0.338173	0.497602	0.781987	1.37841
[gene=yead] [protein=UPF0010 protein yead] [protein_id=CAP76273.1] [location=1833374..1834258]						0.442727	0.281101	0.28233	0.261757	0.586277		0.43916	0.307684	0.313622	0.428816	0.254278		0.316839	0.151279	0.26323	0.396272	0.554607	0.258967	0.420143		0.45917	0.256043	0.39049	0.270851	0.278531		0.287646		0.559743	0.288764		0.352622	0.39333	0.278902	0.249548		0.134393	0.369208	0.358685	0.435891	0.270539	0.218127	0.168169
[gene=gadA] [protein=glutamate decarboxylase alpha] [protein_id=CAP77972.1] [location=complement(3711544..3712944)]	1.3	1.60275	1.33453	1.27883		2.9469	2.99373	1.22814	1.95009			2.92316	2.29225			2.49193	2.21956		1.89855	2.06471		3.42848					2.50923	2.39175		2.7296	4.70869	3.60996	3.08585				1.9835		2.51012	3.39385	3.78217	1.55896					1.33603	2.2871	2.45377
[gene=glnA] [protein=glutamine synthetase] [protein_id=CAP78327.1] [location=complement(4124394..4125803)]		0.254094		0.581287	0.403591	0.470398	0.365432	0.479961	0.444987	0.453032	0.57641	0.466608	0.399989	0.407708	0.562821	0.533984	0.106114	0.538626	0.446272	0.345489	0.321971	0.42856	0.440244	0.551437	0.270188	0.373075		0.512518	0.460447	0.264604	0.505033	0.273264	0.376676		0.451194	0.537283		0.23354	0.167341	0.23707	0.154374	0.174711		0.215211	0.163459		0.177228	0.159761	0.41059
[gene=rpsB] [protein=30S ribosomal protein S2] [protein_id=CAP74738.1] [location=193911..194636]	1.55204	4.17301	2.34523	3.23196	2.83701	5.1467	3.35916	4.55963	2.65684	3.70421	3.20484	4.43278	3.12299	2.68147	3.20272	3.53447	3.7759	3.21591	7.0042	8.60432	1.77084	5.39481	4.81679	5.61941	3.39868	4.63474	1.83071	3.94151	3.23668	1.99149	2.54002	2.91961	2.94097	1.48841	7.39056	1.48543	3.55928	6.8587	2.38461	3.46871	2.6115	4.85158	2.15987	1.68582	2.76519	1.58265	2.53572	2.33755	5.45499
[gene=nuoC] [protein=NadH-quinone oxidoreductase subunit C/D] [protein_id=CAP76783.1] [location=complement(2410666..2412456)]	0.25204	0.615689	0.137378	0.906808	0.747831	0.871619	0.983855	0.88934	1.02085	1.03931	1.1874	1.07045	0.861516	0.878141	1.15244	0.800976	0.168014	1.10894	0.476527	0.773237	0.173369	0.529398	0.634469	1.0241	0.696801	0.803547	0.11522	0.366085	0.853182	0.348163	0.534741	0.359557	0.434627	0.381643	1.01068	0.663702	0.209369	0.516246	0.264957	0.311934	0.244426	0.241907	0.350748	0.25108	0.490378	0.405808	0.204494	0.302704	0.479022
[gene=rplN] [protein=50S ribosomal protein L14] [protein_id=CAP77762.1] [location=complement(3490887..3491258)]	1.79081	3.38141	1.87423	3.02269	1.06833	1.86775	1.89743	1.90573	2.49978	2.54498	1.55631	1.85271	2.07687	2.11695	2.5595	3.30562	3.05963	1.42577	5.64269	6.12831	1.11452	3.27722	3.36657	4.54279	2.7161	1.93712	1.1522	2.33074	1.21883	0.738106	2.00528	2.74702	1.95582	1.71739	6.73182	3.01826	3.81273	2.34769	1.88259	3.24412	3.34477	1.74711	1.66144	2.42112	2.60173	2.58364	2.3585	2.1862	2.54175
[gene=dhal] [protein=PTS-dependent dihydroxyacetone kinase, adP-binding] [protein_id=CAP75739.1] [location=complement(1263280..1263912)]					0.35611		0.421652				0.783917		0.461526	1.06631					0.226918	0.246778	1.47364	0.605026					1.52346		0.406277	0.947004		1.32317	0.434627	1.51385					0.669365				0.553812
[gene=yeaY] [protein=Uncharacterized lipoprotein yeaY] [protein_id=CAP76294.1] [location=complement(1853917..1854498)]		0.322504																								0.7605
[gene=ompC] [protein=Outer membrane protein C] [protein_id=CAP76718.1] [location=complement(2325984..2327111)]														0.689968																	0.980358	1.53891	0.796815
[gene=ykgE] [protein=Uncharacterized protein ykgE] [protein_id=CAP74860.1] [location=335383..336102]				0.302269					0.340284			0.795978				0.737406			0.196662																		0.639127
[gene=yneI] [protein=aldehyde dehydrogenase-like protein yneI] [protein_id=CAP76005.1] [location=complement(1560687..1562075)]																														0.181045						0.316049									0.177081
[gene=yegQ] [protein=Uncharacterized protease yegQ] [protein_id=CAP76591.1] [location=2186128..2187489]							0.168661							0.407708			0.106114					0.327722	0.15538					0.146434										0.147499		0.23707	0.154374	0.127673	0.221525
[gene=obgE] [protein=Uncharacterized GTP-binding protein yhbZ] [protein_id=CAP77643.1] [location=complement(3374255..3375427)]		0.224775	0.225692	0.476655	0.273018	0.442727	0.449762	0.32468	0.536602	0.306463		0.562674	0.353837	0.501795	0.201008	0.406845	0.282971	0.506942	0.393324	0.189196	0.396272	0.289908	0.297812	0.538308	0.32707	0.45917	0.29445	0.39049	0.433362	0.445649	0.475325	0.460233	0.463602	0.292593	0.288764	0.363456	0.352622	0.282706	0.725145	0.399276	0.527445	0.423337	0.424589	0.573896	0.313297	0.311119	0.354456	0.269071	0.312831
[gene=rpsD] [protein=30S ribosomal protein S4] [protein_id=CAP77748.1] [location=complement(3484164..3484784)]	1.49897	2.94163	3.4737	2.02288	2.06544	2.91923	2.44558	2.45627	2.27729	2.81147	2.43245	2.89571	1.35381	1.77196	1.90287	2.21222	4.28878	2.24956	4.93924	4.6312	1.75846	2.19322	2.25301	1.86438	1.60691	2.49673	2.22758	1.7328	2.85748	1.5737	2.10925	2.04229	2.52083	2.21353	5.8926	2.74962	5.34443	3.10977	1.22717	2.63273	2.23843	6.71292	1.62451	1.18366	2.87416	2.35369	5.13961	2.52254	2.47332
[gene=fis] [protein=DNA-binding protein fis] [protein_id=CAP77720.1] [location=3454530..3454826]		1.12388		0.778925	0.795312	1.59105	0.94169	0.945806	0.876886	0.89274		0.919492	1.03074	1.80332	0.897834	1.4621	0.592471	1.06141	1.33881	0.945981		1.44954	1.48906		0.952769	0.961386		0.817589	1.5574	0.933078	1.7082	0.963614	1.66607		1.03775	1.81728	1.26724	2.17561		1.4349	1.47942	0.450216			2.41102	0.906304	0.456703	0.563367	1.12424
[gene=recA] [protein=Protein recA] [protein_id=CAP77134.1] [location=complement(2805346..2806407)]	0.225509	0.469097	0.264943	0.313895	0.320499	0.373551	0.238936	0.522311	0.628217	0.359761	0.426543	0.370542	0.261532	0.266578	0.361814	0.470414	0.327185	0.760413	0.363068	0.304359	0.334355	0.466374	0.479089	0.48579	0.383952	0.530915	0.217637	0.329476	0.501075		0.401055	0.244499	0.246288	0.343479	0.333884	0.268641	0.407719	0.331873	0.237067	0.336889	0.218697	0.322543	0.498431	0.663567	0.653837	0.365227	0.252209	0.311113	0.361711
[gene=sdaB] [protein=L-serine dehydratase 2] [protein_id=CAP77230.1] [location=2907781..2909148]		0.351823		0.232515	0.154314	0.179858	0.632478	0.28233	0.261757	0.26649	0.149866	0.384265	0.307684		0.26801	0.254278	0.114957	0.443574	0.272301	0.230326		0.252094	0.362554	0.367625	0.910108	0.286981		0.158637	0.270851						0.32486	0.442468	0.220389	0.159791		0.162206	0.167239	0.18815							0.351935
[gene=frmB] [protein=Uncharacterized protein yaiM] [protein_id=CAP74897.1] [location=complement(383714..384547)]
[gene=phoA] [protein=alkaline phosphatase] [protein_id=CAP74918.1] [location=405294..406709]
[gene=selA] [protein=L-seryl-tRNA(Sec) selenium transferase] [protein_id=CAP78049.1] [location=complement(3807255..3808646)]
[gene=ybjP] [protein=Uncharacterized lipoprotein ybjP] [protein_id=CAP75333.1] [location=complement(855522..856037)]		0.351823			0.427332	0.498068	0.505983	0.508194	0.471163	0.479681	0.415015		0.553832	0.564519	0.482418		0.521728	0.57031				0.453769	0.466141	0.472661	0.511935	0.516566			0.487533	0.501355	0.534741		0.521552	1.09404					0.502023		0.463123	0.396459							0.351935
[gene=ybiB] [protein=Uncharacterized protein ybiB] [protein_id=CAP75269.1] [location=788482..789444]				0.337147	0.486683	0.262869	0.94169	0.268214	1.28261	0.546304	0.472656		1.03074	0.642924		0.52127		0.839623	0.310121	0.435974	0.656326	0.239489		0.380754		0.961386	1.03698		0.257309	0.738106	0.430763	0.589674	0.59399	0.674236	0.171454	0.300246			0.934321	0.23707		0.356141	0.756876	0.340751			0.129513
[gene=pepN] [protein=Aminopeptidase N] [protein_id=CAP75402.1] [location=949436..952048]		0.0977285	0.0588762	0.116257	0.37985	0.179858	0.238936	0.239981	0.471163	0.226516	0.368902	0.384265	0.261532	0.156811	0.227809	0.216136	0.114957	0.443574	0.242046	0.230326	0.297204	0.163861	0.129484	0.170683	0.241747	0.186538	0.307252	0.207448	0.176053	0.181045	0.193101	0.0862938	0.144876	0.305314	0.397051	0.205432	0.264467	0.294998	0.334682	0.0748643	0.218697	0.215028			0.177081	0.135269	0.0408988	0.168169	0.127087
[gene=nuoG] [protein=NadH-quinone oxidoreductase subunit G] [protein_id=CAP76780.1] [location=complement(2406050..2408782)]		0.195457	0.0883143	0.360398	0.522294	0.373551	0.323267	0.437612	0.405724	0.26649	0.403487	0.370542	0.307684	0.0940865	0.308212	0.29242	0.176857	0.364365	0.431144	0.468878	0.111452	0.491584	0.401399	0.512049	0.440833	0.286981	0.11522	0.280665	0.365649	0.125339	0.193101	0.129441	0.130388	0.165379	0.351932	0.489875	0.253447	0.381039	0.125506	0.436708	0.295884	0.208309	0.295366	0.286948	0.42227	0.216431	0.0613482	0.10931	0.127087
[gene=surA] [protein=chaperone surA] [protein_id=CAP74625.1] [location=complement(55580..56866)]		0.20523		0.244141	0.439202	0.193693	0.407597	0.296447	0.602041	0.186543	0.426543	0.288199	0.323068	0.454751	0.281411	0.368703	0.256443	0.332681	0.42358	0.542911	0.359122	0.264699	0.375502	0.380754	0.298629	0.416122	0.371263	0.256259	0.284394	0.403869	0.311932	0.417086	0.304239	0.26715	0.333884		0.154272	0.454788	0.404408	0.262025	0.270155	0.248627	0.535351	0.520093			0.143146	0.243845	0.205295
[gene=rplI] [protein=50S ribosomal protein L9] [protein_id=CAP78718.1] [location=4565520..4565969]	10.851	9.81194	12.05	6.20815	5.06863	2.80855	6.00152	4.77138	2.65684	4.50367	4.92254	4.63863	2.3384	4.13981	3.55113	5.42884	16.1117	3.21591	16.7314	10.1014	3.26925	4.26039	5.52895	3.46618	3.75419	3.8025	4.32713	12.2516	5.78268	2.82709	3.92143	3.79693	6.18619	3.35846	19.9608	6.74764	7.30589	5.2485	3.6815	10.2065	6.86965	14.8571	2.80598	3.64065	11.1425	11.065	18.2681	15.3118	9.81506
[gene=dadA] [protein=D-amino acid dehydrogenase small subunit] [protein_id=CAP75724.1] [location=1245939..1247237]				0.244141		0.29054		0.296447	0.274845			0.178409				0.165281	0.114957	0.728729						0.275719	0.184866										0.189502							0.0873553
[gene=rplF] [protein=50S ribosomal protein L6] [protein_id=CAP77757.1] [location=complement(3488716..3489249)]	4.0459	4.4271	7.66372	5.26646	3.62045	7.55403	6.36695	5.26546	3.9918	4.06397	4.30002	3.38977	3.7999	4.78273	2.06368	3.87774	4.00581	3.12086	4.94681	5.37976	3.77697	3.84444	4.82974	4.00449	3.51245	2.20975	2.52203	1.87923	4.13048	2.14469	4.53044	5.3646	4.4187	2.50612	7.05668	5.89431	8.60618	1.8929	2.14754	3.08191	1.98114	5.24804	2.8429	3.53305	6.17059	6.1277	7.51174	7.81146	4.42851
[gene=atpA] [protein=ATP synthase subunit alpha] [protein_id=CAP78192.1] [location=complement(3964344..3965885)]	1.2204	2.44321	0.706514	2.29027	3.20499	2.11679	1.61633	1.60928	3.03638	1.8521	2.67454	2.49772	2.13841	2.17967	2.05028	1.94523	1.47676	1.99608	2.36751	2.39374	1.41172	2.69741	2.16238	2.5865	2.58812	1.82233	1.61307	2.83105	1.88242	1.43443	1.88645	1.48138	2.2166	1.45024	3.03203	1.99111	2.55651	2.42144	1.58974	1.73436	1.18354	2.59378	1.69836	1.84723	1.71632	2.4619	0.947489	1.79941	2.63951
[gene=frmA] [protein=alcohol dehydrogenase class 3] [protein_id=CAP74898.1] [location=complement(384640..385749)]														0.250897					0.196662	0.213874													0.231801		0.144382	0.410863
[gene=aldB] [protein=aldehyde dehydrogenase B] [protein_id=CAP78045.1] [location=complement(3801001..3802629)]	0.212244	0.215003	0.343444			0.484233		0.494078	0.379548			0.480332				0.444987	0.256443	0.554468				0.138652															0.550972			0.199638	0.733277	0.383019					0.504418	0.420423	0.215071
[gene=rpsF] [protein=30S ribosomal protein S6] [protein_id=CAP78715.1] [location=4564530..4564925]	1.02142	2.10116	1.57003	3.26683	1.36509	2.97457	3.02184	2.25864	2.09406	1.53232	0.541825	3.85638	2.46147	3.37143	1.03184	2.03422	2.48484	1.82182	6.74702	3.7757	0.95353	3.54192	4.6873	3.68938	1.63535	2.29585	0.601702	3.42899	3.80546	1.07234	2.37662	4.04142	2.31801	0.597907	3.26665	1.81728	2.36918	4.43726	1.60369	1.99638	2.05832	11.1479	2.12295	2.06244	2.92864	2.16431	4.90104	4.84327	2.10183
[gene=tpx] [protein=Thiol peroxidase] [protein_id=CAP75868.1] [location=complement(1401489..1401995)]	1.23367	1.63207	2.10973	2.49953	4.0003	2.31048	2.3472	1.7928	1.66216	1.69221	3.12414	0.864597	1.95379	1.9915	1.70186	2.73349	3.66094	2.01193	0.703445	1.37373	2.06805	1.6008	2.16238	1.66744	1.80599	1.82233	5.3001	1.54976	2.26161	2.32573	1.88645	1.33755	2.41942	2.73511	1.94014	2.00691	1.39947	0.774369	1.29689	2.08372	4.33534	1.82102	2.34447	2.27765	1.72994	1.71792	2.29715	1.40421	2.10183
[gene=katE] [protein=Catalase HPII] [protein_id=CAP76226.1] [location=1784807..1787068]			0.824267			0.0968465			0.143966								0.380243											0.0854197			0.163393	0.158205	0.217313				0.319564		0.529914		0.836193	0.705562					0.817976
[gene=thiL] [protein=Thiamine-monophosphate kinase] [protein_id=CAP74951.1] [location=439060..440037]																														0.264604					0.171454		0.209369			0.23707					0.395026	0.257012
[gene=can] [protein=Carbonic anhydrase 2] [protein_id=CAP74697.1] [location=complement(147001..147663)]	0.358162	0.41046		0.697545	0.949626	0.830113	0.590313	0.381146	0.785271	0.359761	0.484184	0.370542	0.415374	0.423389	0.361814	1.01711	0.3714	0.427732	0.968183	0.658074	0.520107	0.756282	0.776901	0.787768	1.13763	0.60266	0.537691	0.732169	0.568788	0.584914	1.18831	0.388322	0.869253	1.01771	0.721911	0.663702	0.297525	0.737495	0.585694	0.748643	1.02916	0.282225	1.10762	1.07606	0.367783	0.568131	0.286291		0.263951
[gene=skp] [protein=chaperone protein skp] [protein_id=CAP74747.1] [location=204254..204739]	0.848976	0.381141	0.628013	0.744047	0.759701	0.539574	0.548148	0.550544	0.837623	0.519655	0.449599	0.878321	0.599984	0.611562	0.857632	0.495842	0.565942	0.617836	0.975746	0.773237	0.482957	0.491584	0.504986	0.512049	0.910108	0.559613	0.499285	1.14707	0.52816	0.543135	0.95065	0.560909	0.927203	0.496136	1.16408	0.616295	0.705244	0.786661	0.892486		0.501716	0.430057				0.52755	0.436254	0.538141	0.381262
[gene=yghA] [protein=Uncharacterized oxidoreductase yghA] [protein_id=CAP77467.1] [location=3183446..3184330]	0.437753	0.20523	0.323819			0.63642		0.465845	0.798359			0.288199				0.775548	0.406771	0.728729	0.158842	0.172744	0.260054					0.30133	0.5889	0.256259		0.459575			0.304239				0.231408		0.850651	0.262025	0.784735	0.631646		0.376619			0.77026	0.647451
[gene=nuoF] [protein=NadH-quinone oxidoreductase subunit F] [protein_id=CAP76781.1] [location=complement(2408829..2410166)]	0.172448	0.430005		0.848679	0.522294	1.00997	0.88547	0.88934	0.824535	0.972687	0.726276	0.864597	0.676905	0.831097	0.710227	0.928115	0.114957	1.15646	0.332813	0.361941	0.445806	0.554607	0.569728	0.695862	0.625699	0.90399	0.563296	0.341679	0.595873	0.501355	0.787257	0.906084	0.521552	0.254429	0.32486		0.3967	0.651454	0.502023	0.349367	0.167239	0.134393	0.369208	0.233145	0.381405	0.378754	0.136329	0.10931	0.430142
[gene=ybgF] [protein=Uncharacterized protein ybgF] [protein_id=CAP75217.1] [location=732634..733425]														0.5802					0.17397							0.330028				0.515282	0.549594																		0.224847
[gene=pfkB] [protein=6-phosphofructokinase isozyme 2] [protein_id=CAP76218.1] [location=1778355..1779287]			0.314006	0.232515		0.442727	0.815194	0.818758	0.955414	0.77282	0.230564	0.43916	0.892284	0.313622	0.777229	0.737406	0.512885	1.15646	0.242046		0.903996	1.13442		0.958451	0.284409	1.04748	0.934558	0.39049	0.595873	0.807739	0.475325	0.834173	0.637452	0.737843	0.397051	0.695307	1.1901		0.613584	0.399276	0.566039	0.490533			0.435891	0.270539	0.395355		0.195519
[gene=yebE] [protein=Inner membrane protein yebE] [protein_id=CAP76336.1] [location=complement(1893723..1894382)]	0.371427	0.27364				0.622585		0.903457	0.837623	0.852767		0.617569		0.43907	0.603023	0.572126	0.2476	1.01388										0.341679				0.647203			0.252669	0.442468	0.308544				0.360206				0.381405		0.190861	0.538141	0.273727
[gene=nadE] [protein=NH(3)-dependent Nad(+) synthetase] [protein_id=CAP76234.1] [location=1793196..1794023]	0.27857			0.395275		0.871619	1.6585	0.88934	0.824535	0.626251	0.242092	0.288199	1.21535	0.329303	0.455617	0.800976	0.300657	0.744571	0.59755	0.386619	0.582025	0.264699	0.271915	0.827156		1.69319	1.49785	0.414896	1.06986	1.1002	0.935796	0.675968	0.304239	1.00499	0.306812	0.742714	0.374661	0.417914	1.10166	0.586437	0.437394	0.423337	0.387668	1.12986		0.459916		0.395198	0.205295
[gene=astC] [protein=Succinylornithine transaminase] [protein_id=CAP76242.1] [location=complement(1801500..1802720)]		0.224775				0.207528						0.43916				0.190709	0.203386							0.196942																	0.65609	0.215028					0.156779		0.224847
[gene=rpmD] [protein=50S ribosomal protein L30] [protein_id=CAP77754.1] [location=complement(3487652..3487831)]	5.75712	6.94849	11.1178	8.2659	1.55501	1.81241	1.84121	1.84926	1.71451	1.74551	2.89358	1.79781	2.01533		1.75547	3.19119	10.0189		13.4108	14.5846		5.47044	3.25004	1.71996	3.56933	3.60161	3.21334	8.6762	3.39919					1.66651	6.41598	3.96641	4.78244	3.08519	1.82681	5.41518	1.68525	7.61335	2.41831	2.34939	1.78443	1.77203	7.72305	9.52678	6.95071
[gene=ndh] [protein=NadH dehydrogenase] [protein_id=CAP75601.1] [location=1142741..1144045]		0.449551		0.337147	0.166185	0.193693	0.295157	0.197631	0.484251	0.38641	0.161395		0.215379	0.454751	0.388615	0.470414		0.221787	0.279865	0.378393		0.705863	0.854591	0.603955	0.938548	0.30133		0.170839	0.284394		0.207955	0.201352	0.420139		0.595577	0.58469	0.231408	0.454788	0.195231	0.461663	0.373071	0.194869			0.286054	0.500496			0.449694
[gene=glpD] [protein=aerobic glycerol-3-phosphate dehydrogenase] [protein_id=CAP77871.1] [location=3598685..3600190]		0.234548		0.430152	0.35611	0.332045	0.154606	0.338796	0.484251	0.493006	0.195979	0.411713	0.169226	0.266578	0.402015	0.673837		0.475258	0.673189	0.814367	0.656326	0.768887	0.686263	1.03723	0.99543		0.780932	0.451504	0.230224	1.1002	0.787257	0.431469	0.53604	0.674236	0.631672	0.268641	0.330583	0.651454	0.334682	0.374321			0.443049	0.663567	0.408648	0.148796			0.439918
[gene=guaB] [protein=Inosine-5~-monophosphate dehydrogenase] [protein_id=CAP76957.1] [location=complement(2604398..2605864)]	0.451019	0.762282	0.402321	0.581287	0.807182	0.940795	0.477872	0.479961	0.654393	0.546304	1.15282	0.562674	0.630753	0.642924	0.562821	0.330562	0.362557	0.41189	0.84716	0.732107	0.507724	1.26047	1.00997	0.892803	0.583038	0.487868	0.332856	0.610141	0.460447	0.473502	1.1586	1.12182	0.985154	0.636072	0.532409	0.6479	0.550972	0.835827	0.571749	1.11049	1.00343	0.524132	1.08916	0.735304	0.68108	0.676346	0.940672	0.571775	1.09491
[gene=trmI] [protein=hypothetical protein] [protein_id=CAP77397.1] [location=complement(3101946..3102665)]		0.234548		0.453404	0.462943	0.332045			0.314109	0.319788	0.449599			0.376346		0.495842	0.212228		0.181534	0.320811		0.491584	0.504986	0.512049	0.554597		0.307252	0.47591		0.543135			0.347701	0.305314	0.351932			0.294998		0.299457	0.501716	0.262066	0.719955	0.699436		0.324646	0.265842		0.234623
[gene=ydgJ] [protein=Uncharacterized oxidoreductase ydgJ] [protein_id=CAP76123.1] [location=complement(1680580..1681620)]												0.507779	0.261532																									0.208957									0.11588	0.142944
[gene=lysU] [protein=Lysyl-tRNA synthetase, heat inducible] [protein_id=CAP78602.1] [location=complement(4445369..4446886)]	0.397958	0.664554	0.10794	0.604539	0.522294	0.511903	0.421652	0.621126	1.00777				0.169226	1.67788		0.559412	0.203386	0.586152	1.3842	1.39018	0.842078	0.756282		0.682732	0.853226	0.631358	0.76813		0.406277	1.07234	1.75276	1.69711	1.70953	0.97955	0.0992628		0.848497		0.725145	0.748643	0.475987	0.349421	0.683035	0.663567			0.252209	0.647451	0.50835
[gene=arnB] [protein=UDP-4-amino-4-deoxy-L-arabinose--oxoglutarate] [protein_id=CAP76754.1] [location=2380062..2381201]
[gene=rhlB] [protein=ATP-dependent RNA helicase rhlB] [protein_id=CAP78227.1] [location=complement(4009520..4010785)]		0.283413		0.337147	0.451072	0.29054	0.407597	0.296447	0.274845	0.38641	0.242092	0.192133	0.446142	0.329303	0.281411	0.483128	0.1238	0.459416	0.219354	0.172744		0.478979	0.375502	0.183812	0.298629	0.416122		0.170839	0.284394		0.207955		0.420139		0.126334	0.45827	0.231408	0.172082		0.361844	0.180103						0.0954305	0.176578	0.205295
[gene=rpmG] [protein=50S ribosomal protein L33] [protein_id=CAP78089.1] [location=complement(3853553..3853720)]		1.33888	1.34434	3.08082		1.89543		1.93396		1.82545						1.7418	2.34336		2.00444	2.17987		1.72684	1.77392					1.67179							2.39133		5.09098	1.68395		1.7094	1.76244	3.10447					3.14921	1.15196	1.33931
[gene=glpA] [protein=Anaerobic glycerol-3-phosphate dehydrogenase subunit A] [protein_id=CAP76742.1] [location=2366709..2368337]				0.127883						0.306463	0.415015			0.172492	0.388615	0.139853			0.438708	0.411296		0.138652	0.220122	0.223201							0.252516			0.216264	0.153406		0.253447		0.320737	0.28698			0.313827	0.304882
[gene=gadC] [protein=glutamate/gamma-aminobutyrate antiporter] [protein_id=CAP75975.1] [location=complement(1526998..1528533)]	0.159183						0.168661	0.169398	0.235581				0.276916			0.22885	0.106114	0.190103	0.0907671	0.0987111	0.148602						0.153626			0.167118	0.178247	0.172588							0.251012			0.0806356					0.0817976	0.100901
[gene=tmk] [protein=Thymidylate kinase] [protein_id=CAP75590.1] [location=1131780..1132421]				0.325521			0.393542				0.322789			0.705649		0.355989		0.443574		0.370167	0.346738			0.367625	0.398172	0.401773		0.341679			0.415909	0.402704		0.3562	0.252669					0.349367	0.360206
[gene=parC] [protein=DNA topoisomerase 4 subunit A] [protein_id=CAP77487.1] [location=complement(3204951..3207209)]		0.107501		0.0813802					0.091615	0.146569				0.172492	0.147406	0.0889973	0.0972713		0.0832032	0.0904852				0.210071	0.156425						0.163393	0.100676	0.159363		0.180478			0.086041		0.137251	0.0900516	0.134393	0.203064	0.197277
[gene=htpX] [protein=protease htpX] [protein_id=CAP76319.1] [location=complement(1876372..1877253)]		0.195457									0.230564																																						0.195519
[gene=nagD] [protein=Protein nagD] [protein_id=CAP75156.1] [location=complement(663156..663908)]																			0.294993	0.197422											0.356494					0.616295	0.264467			0.299457				0.430422
[gene=yciE] [protein=Protein yciE] [protein_id=CAP75802.1] [location=complement(1329600..1330106)]								0.508194								1.0934	0.521728	0.57031						0.774638																		1.0281					0.245393
[gene=yjdM] [protein=Protein phnA] [protein_id=CAP78581.1] [location=complement(4420198..4420533)]																			0.453836	0.493556
[gene=uspE] [protein=Universal stress protein E] [protein_id=CAP75877.1] [location=complement(1410322..1411272)]	0.238775		0.176629	0.337147	0.213666	0.401221	0.562203	0.56466	0.680569	0.532979	0.207507	0.397989	0.615368	0.627243	0.53602	0.368703	0.256443	0.633677	0.302557	0.427748	0.49534	0.504188	0.517934	0.380754	0.568817	0.258283	0.512087	0.353882	0.243766	0.557061	0.594156	0.417086	0.420139	0.368922		0.45827	0.319564	0.356456	0.557804	0.361844	0.514581	0.194869	0.738416	0.71737	0.395026	0.392281		0.43724	0.283503
[gene=ribE] [protein=6,7-dimethyl-8-ribityllumazine synthase] [protein_id=CAP74949.1] [location=438073..438543]	1.40612	0.703645	1.44247	1.70898	0.854663	1.46653	1.01197	1.01639	1.38731	1.41239	2.25953	1.45472	2.26148	1.12904	0.964836	0.915401	1.7332	1.67925	2.46584	2.68165	1.82038	2.47052	2.53788	2.57337	1.02387	0.631358	1.88192	3.11172	0.975065	1.00271	1.57451	1.03553	1.53568	1.34847	1.76868	1.67506	2.15981	5.03955	1.00405	3.18173	2.52144	1.71351	2.71368	3.51511	2.66983	3.44937	1.33603	1.64806	0.703869
[gene=yhgF] [protein=Protein yhgF] [protein_id=CAP77854.1] [location=3575180..3577501]		0.107501		0.0813802	0.284888	0.0968465		0.0988156	0.091615	0.0932714		0.0960663			0.0938035		0.132643		0.21179	0.0904852		0.239489	0.246019	0.196942	0.099543	0.15784			0.148968		0.103977		0.101413		0.216573	0.110617	0.0771361	0.23354		0.0873416	0.0900516		0.129223	0.12554	0.25881	0.202904			0.146639
[gene=lepA] [protein=GTP-binding protein lepA] [protein_id=CAP77015.1] [location=complement(2683018..2684817)]		0.244321		0.290644	0.178055	0.345881	0.351377	0.28233	0.327196	0.413059	0.172923	0.205856	0.307684	0.313622	0.335013	0.114425		0.396048	0.378196	0.205648		0.189071	0.258967	0.407013	0.355511	0.358726		0.109825	0.121883		0.460471	0.287646	0.449114		0.279741	0.395061	0.275486	0.245832	0.278902	0.112296	0.192968		0.166144	0.161408		0.270539	0.136329		0.361711
[gene=yfgl] [protein=Lipoprotein yfgl] [protein_id=CAP76964.1] [location=complement(2620929..2622107)]		0.635235			0.771571	0.456562	0.604368	0.465845	0.431899	0.439708	0.749332	0.452884	0.507679	0.376346	0.442217	0.419559		0.681203	0.325249	0.271456	0.408656	0.542002	0.194225	0.315107	0.34129	0.617009	0.691317		0.446905	0.598841	0.222809	0.215734	0.217313	0.686957	0.297788	0.237036	0.165292	0.405622	0.460188	0.187161			0.443049	0.430422	0.585729	0.324646		0.126127	0.420366
[gene=ompW] [protein=Outer membrane protein W] [protein_id=CAP75801.1] [location=1328903..1329541]																															0.698133	0.417086	0.680915						0.655419				0.535351	0.520093
[gene=solA] [protein=N-methyl-L-tryptophan oxidase] [protein_id=CAP75551.1] [location=complement(1096125..1097243)]							0.224881						0.384605									0.201675	0.207174
[gene=treA] [protein=Periplasmic trehalase] [protein_id=CAP75737.1] [location=complement(1259834..1261531)]																																																0.176578
[gene=yidC] [protein=Inner membrane protein oxaA] [protein_id=CAP78165.1] [location=3931809..3933455]		0.215003								0.133245	0.184451						0.141486		0.21179	0.0822593		0.352932	0.284864	0.288848		0.229585		0.268462							0.0902389			0.196665		0.274502	0.128645	0.107514	0.295366	0.286948			0.109063	0.0840846	0.215071
[gene=rplM] [protein=50S ribosomal protein L13] [protein_id=CAP77684.1] [location=complement(3413191..3413619)]	0.968364	5.07211	1.04996	3.83649	1.76868	5.75545	5.84691	3.64206	3.37667	3.43772	1.7177	3.54073	5.07679	2.33648	3.45733	3.28019	2.28146	2.36045	5.98307	5.28927	3.19494	1.8781	2.57672	2.61276	2.82987	3.70205	1.90752	5.07637	2.01784	2.77138	2.95593	3.71063	3.73779	3.28213	5.80236	5.2148	5.71909	3.17123	3.59783	2.483	3.31904	5.31523	2.7506	2.6722	1.45751	1.44738	4.38299	2.16938	3.22607
[gene=LF82_291] [protein=flagellin] [protein_id=CAP76405.1] [location=complement(1963765..1965552)]	0.132653		0.098127				0.309212						0.246147								0.346738		0.530883	0.538308	0.583038		0.614504			0.487429		0.143823	0.231801						0.139451		0.128645						0.0681646	0.184986
[gene=nusB] [protein=N utilization substance protein B] [protein_id=CAP74950.1] [location=438563..438982]		0.439778		0.523158	0.890274	0.622585	0.632478		1.43966	0.599602	0.518769			0.705649	1.47406	0.572126		0.712887	0.340377	0.616944	0.557258			0.590826				0.549127			0.668426	0.647203	0.65194		0.676792	1.18518		0.921868	0.627529	0.561482	0.578903	0.302384							0.733197
[gene=frdA] [protein=Fumarate reductase flavoprotein subunit] [protein_id=CAP78674.1] [location=complement(4520572..4522380)]	0.132653	0.146593			0.118703	0.138352	0.140551	0.367029	0.196318	0.26649	0.115282	0.274475	0.153842	0.313622	0.348413		0.229914	0.41189	0.612678	0.6663	0.24767	0.64284	0.492038	0.262589	0.142204	0.373075	0.192033	0.39049		0.36209	0.222809	0.143823		0.407086	0.342908	0.410863	0.352622	0.39333	0.362572	0.549005	0.192968	0.255346	0.276906	0.179343	0.354162	0.3517	0.102247	0.21862	0.146639
[gene=katG] [protein=Peroxidase/catalase HPI] [protein_id=CAP78404.1] [location=4205753..4207933]	0.159183	0.156366	0.343444	0.406901	0.546035	0.705596	0.716809	0.56466	0.458075	1.39907	0.726276	0.782254	0.707674	0.627243	1.11224	0.58484	0.3095	0.728729	0.854724	0.995337	0.631559	1.04619	0.738056	0.669603	0.298629	0.817896	0.896152	0.622344	0.622958	1.1559	0.846673	0.661585	0.434627	0.8905	1.69649	0.726912	0.38568	1.0202	0.79487	2.08372	0.900516	0.510692	0.221525	0.286948	0.858161	0.946885	0.477152	0.428831	0.342159
[gene=LF82_472] [protein=glycerol-3-phosphate cytidyltransferase] [protein_id=CAP77415.1] [location=complement(3126014..3126409)]								0.649359										0.728729
[gene=blc] [protein=Outer membrane lipoprotein blc] [protein_id=CAP78669.1] [location=complement(4517251..4517784)]																																					0.617089
[gene=prfB] [protein=Peptide chain release factor 2] [protein_id=CAP77328.1] [location=complement(3036189..3037070)]		0.195457		0.232515	0.237407			0.28233			0.230564			0.313622			0.176857		0.234482		0.24767	0.390746	0.401399	0.262589	0.284409	0.286981					0.297078	0.287646	0.289751	0.254429							0.25729	0.208309	0.369208	0.358685			0.136329		0.303055
[gene=rpiA] [protein=ribose-5-phosphate isomerase A] [protein_id=CAP77349.1] [location=complement(3058650..3059309)]		0.459324		1.05794	1.38883	0.940795	0.660588	0.959923	0.889974	1.21253	1.04907	0.645017	0.723058	1.06631	0.911234	0.597554	0.256443	1.44162	0.884979	0.748559	1.44887	0.592421	0.608573	0.617085	0.66836	0.674405	1.88192	0.829792	0.920895	1.26731	1.73791	1.30879	0.985154	1.15765	0.613624	1.43802	1.00277	1.11853	0.404408	1.45985	0.373071	0.456935			1.23957	0.919831	0.320374	0.571775	0.889612
[gene=aspC] [protein=Aspartate aminotransferase] [protein_id=CAP75398.1] [location=complement(943354..944544)]		0.312731		0.174386	0.73596	0.705596	0.716809	0.875224	1.67525	0.972687	0.991424	1.00183	0.784595	1.14472	0.830831	0.406845	0.362557	1.15646	0.854724	0.814367	1.06498	0.920143	0.802798	0.814027	0.881667	0.889641	1.10099	0.500316	0.690671	1.5737	1.67849	1.42385	1.05759	1.43752	1.46187	1.35901	0.947672	1.05708	1.01799	0.511572	0.527445	0.275505	0.424589	0.412488	0.558486	0.554604	0.102247	0.193395	0.312831
[gene=btuE] [protein=Vitamin B12 transport periplasmic protein btuE] [protein_id=CAP76207.1] [location=complement(1766415..1766966)]				0.383649		0.456562	0.463817	1.10109	0.706744			0.452884	0.507679	0.517476	0.442217	0.991685	0.689742	1.6634			0.668709	0.680654	0.699211			0.473519	0.691317	0.95182		0.459575		0.776644			0.297788		0.363642				0.424529	0.221748					0.368089
[gene=qmcA] [protein=Uncharacterized protein ybbK] [protein_id=CAP75025.1] [location=complement(520506..521423)]														0.470432																		0.273264
[gene=dcd] [protein=Deoxycytidine triphosphate deaminase] [protein_id=CAP76572.1] [location=complement(2157665..2158246)]				0.372024					0.418811			0.43916		0.501795								0.403351				0.45917											0.352622
[gene=tig] [protein=Trigger factor] [protein_id=CAP74970.1] [location=458434..459732]	2.26836	2.63867	1.84479	2.63904	3.20499	2.60102	1.95366	2.92212	1.28261	2.505	3.67749	2.12718	2.89223	2.17967	1.86267	2.63178	2.82087	1.98024	3.85004	3.60296	1.54794	3.12597	2.93928	2.24514	1.97664	3.55856	1.7795	3.58763	2.80331	1.54584	1.85674	1.99914	2.24557	1.76828	4.25927	2.44938	2.07165	2.54436	1.36662	2.83236	2.41853	3.42029	2.0491	2.24178	2.32929	3.07061	2.98561	3.6829	2.87413
[gene=purL] [protein=Phosphoribosylformylglycinamidine synthase] [protein_id=CAP77003.1] [location=complement(2669349..2673236)]				0.186012	0.593516	0.0553409	0.224881	0.155282	0.18323		0.622522		0.138458		0.120605			0.142577	0.0302557			0.264699	0.207174	0.0525179		0.200887			0.216681						0.0631672	0.426666	0.209369	0.110624		0.0873416	0.0514581	0.0268785				0.0946885
[gene=mpl] [protein=UDP-N-acetylmuramate:L-alanyl-gamma-D-glutamyl-meso-diaminop] [protein_id=CAP78751.1] [location=4604173..4605546]					0.415461		0.182716					0.178409							0.332813	0.164519		0.252094	0.168329							0.181045	0.193101				0.243645					0.162206		0.0873553						0.10931
[gene=putA] [protein=bifunctional protein putA] [protein_id=CAP75515.1] [location=complement(1055111..1059073)]		0.0684099		0.151135	0.154314	0.152187	0.154606	0.155282	0.235581	0.173218	0.265148	0.150961	0.107689		0.120605	0.114425	0.229914	0.205945		0.0575815			0.142432	0.23633	0.156425	0.186538			0.094798						0.288764	0.284444	0.0440778				0.115781	0.248627			0.149838	0.17585
[gene=rpsR] [protein=30S ribosomal protein S18] [protein_id=CAP78717.1] [location=4565251..4565478]	5.02753	2.44321	2.45317	2.90644	1.85177	3.45881	2.19259	3.52913	2.04171	2.07862	1.7984	1.19397	1.33843	1.36425	1.16584	1.98337	4.91662	2.47134	1.89098	2.05648	1.93183	1.96633	2.01994	2.0482	2.21839	2.23845	1.11379	3.0507	1.1782	1.21161	1.29229	1.25126	1.26042		2.25597		1.71903	1.91749	2.17543	1.94647	3.21613	2.54674	2.87982	2.79774	1.18508	2.1102	2.58344	2.10211	2.44399
[gene=galK] [protein=Galactokinase] [protein_id=CAP75225.1] [location=complement(741326..742474)]				0.186012	0.284888	0.221364	0.224881	0.225864	0.444987	0.319788	0.276677	0.32937	0.246147		0.321612	0.203422			0.181534	0.131615	0.297204		0.207174	0.315107	0.227527		0.204835			0.334237		0.230117		0.305314	0.216573	0.379258	0.176311				0.205832	0.107514			0.217946	0.216431
[gene=fadB] [protein=Fatty acid oxidation complex subunit alpha] [protein_id=CAP78309.1] [location=complement(4096838..4099027)]		0.20523				0.110682		0.112932	0.104703			0.288199				0.152567		0.190103																		0.126419												0.0672677	0.117312
[gene=yajG] [protein=Uncharacterized lipoprotein yajG] [protein_id=CAP74968.1] [location=complement(456890..457468)]		0.312731		0.372024	0.37985	0.442727	0.449762	0.451728	0.418811	0.426383				0.815416		0.406845	0.282971		0.393324	0.427748	0.396272	0.655445	0.971127	0.98471	0.455054	0.45917	0.409669			0.445649	0.475325	0.460233	0.463602	0.407086	0.288764	1.18518	0.352622	0.921868	0.446243	0.935803	0.668955	0.349421	0.590733		0.708323	0.7034			0.312831
[gene=glnH] [protein=glutamine-binding periplasmic protein] [protein_id=CAP75280.1] [location=complement(800523..801269)]	0.318366			0.453404	0.284888	0.539574	1.02602	1.03051	0.955414	0.732846	0.841558	0.754807	0.846132	0.86246	0.737028	0.699265	0.645528	0.871307	0.416016	0.452426	0.297204	0.920143	0.94523	1.20791	0.782124	1.04748	0.307252	0.890806	0.988608	1.01664	0.816965	0.345175	1.05759	0.928665	0.830198	0.616295	0.606069	0.897285	0.334682	0.299457	0.93911	0.490533	0.719955	0.699436	0.749188	0.743981	0.163595	0.773578	0.234623
[gene=rpoD] [protein=RNA polymerase sigma factor rpoD] [protein_id=CAP77541.1] [location=3263827..3265668]		0.283413	0.186441	0.337147		0.193693	0.267046	0.127049	0.458075	0.38641	0.219036	0.32937	0.215379	0.219535	0.321612	0.177995	0.212228	0.221787	0.506783	0.493556		0.239489	0.116535	0.380754	0.34129	0.200887		0.231854	0.121883		0.430763	0.273264	0.347701	0.114493	0.48729	0.221234	0.264467	0.23354	0.264957	0.361844	0.244426	0.36286	0.258446	0.25108	0.25881	0.324646	0.163595	0.159761	0.283503
[gene=rluB] [protein=ribosomal large subunit pseudouridine synthase B] [protein_id=CAP75813.1] [location=1341730..1342605]					0.237407												0.176857		0.151279	0.255004		0.252094						0.378287												0.249548	0.25729	0.208309	0.369208
[gene=ycgM] [protein=Uncharacterized protein ycgM] [protein_id=CAP75715.1] [location=1237034..1237693]													0.430758																				0.405652
[gene=ghrB] [protein=2-ketogluconate reductase] [protein_id=CAP78013.1] [location=3768036..3769010]				0.337147	0.783442		0.252991	0.56466	0.523514	0.38641	0.461128	0.54895	0.276916		0.388615	0.22885		0.459416	0.302557			0.226885	0.375502			0.258283	0.230439		0.243766	0.250678	0.26737		0.260776		0.16243	0.284444	0.19835	0.221248								0.243485		0.243845
[gene=purM] [protein=Phosphoribosylformylglycinamidine cyclo-ligase] [protein_id=CAP76948.1] [location=2592990..2594027]					0.451072						0.57641							0.285155																		0.790121
[gene=pntA] [protein=Nad(P) transhydrogenase subunit alpha] [protein_id=CAP76102.1] [location=complement(1653855..1655387)]		0.117274			0.142444		0.168661																														0.19835												0.117312
[gene=btuB] [protein=Vitamin B12 transporter btuB] [protein_id=CAP78431.1] [location=4240950..4242794]																						0.176466	0.246019																										0.136863
[gene=fnr] [protein=Fumarate and nitrate reduction regulatory protein] [protein_id=CAP75878.1] [location=complement(1411424..1412176)]				0.279018		0.332045		0.338796	0.314109				0.569216	0.376346	0.321612	0.305134	0.212228	0.586152		0.197422		0.302513	0.479089	0.49892	0.526156	0.545264		0.292868														0.356141	0.978401	0.663567		0.324646
[gene=proX] [protein=glycine betaine-binding periplasmic protein] [protein_id=CAP77120.1] [location=2790053..2791045]							0.252991		0.235581			0.384265	0.276916									0.352932	0.504986	0.512049		0.258283												0.221248			0.231561		0.516891	0.502159
[gene=dppA] [protein=Periplasmic dipeptide transport protein] [protein_id=CAP78000.1] [location=complement(3751303..3752910)]						0.221364		0.155282	0.209406	0.146569					0.147406	0.355989	0.3714	0.348523						0.144424													0.176311				0.360206	0.490533					0.149962	0.235437
[gene=ybeB] [protein=Uncharacterized protein ybeB] [protein_id=CAP75136.1] [location=complement(639510..639827)]							0.899525	0.903457				0.878321				0.81369				0.526459		0.806701	0.828695	2.23201	0.910108	0.918339			0.866725	0.891298		0.920467						0.786661	0.892486
[gene=metQ] [protein=D-methionine-binding lipoprotein metQ] [protein_id=CAP74767.1] [location=complement(223838..224653)]		0.34205		0.406901	0.593516		0.309212	0.310563	0.287933		0.25362	0.301923	0.338453	1.61515	0.294811	0.279706	0.3095	0.554468	0.627806	0.542911	0.433423	0.441165	0.284864	0.656473	0.312849	0.315679	0.281648	0.427099	0.47399	0.487429	1.23287	1.19373	1.20247	0.44525	0.451194	1.04296	0.550972	1.52416	0.697255	1.03562	0.450258			0.394554	0.68108	0.892777			0.342159
[gene=yeex] [protein=UPF0265 protein yeex] [protein_id=CAP76520.1] [location=complement(2101440..2101769)]		0.557052				0.788608	0.801139	0.804641	0.746008				0.8769	0.893822	0.763829	0.724693		0.90299	0.431144	0.797915	1.2012	1.22266	0.738056	1.27356	0.810565	0.817896			0.771927	1.35087			0.825791	1.23398	0.875317		0.628108	1.19228	1.35267				1.79066	1.73962	1.3213	0.771035
[gene=fumA] [protein=Fumarate hydratase class I, aerobic] [protein_id=CAP76111.1] [location=complement(1664215..1665861)]		0.27364		0.662667	0.771571	0.677926	0.224881	0.804641	1.32187	0.466357	0.841558	0.892045	0.246147		0.375214	0.533984		1.02973	0.370632	0.230326		0.138652	0.543831	0.643344	0.597258	0.60266	0.204835		0.379192					0.279872	0.586553	0.252839	0.176311	0.196665	0.153396	0.137251		0.147832			0.217946	0.148796		0.235437	0.215071
[gene=bfr] [protein=Bacterioferritin] [protein_id=CAP77788.1] [location=complement(3509358..3509834)]	0.809181			1.02307	0.439202	0.843948	2.85318	2.85153	1.57054	2.10527	1.38338	0.507779	3.90759	2.47761	2.11728	2.56821	1.39717	1.90103	0.279865	0.304359	0.755394	3.2016	1.5538	3.33488	2.87253	2.26715	2.58604	2.46497	2.13973	3.53734	0.549594	0.532145	2.94097	2.00999	0.550457	0.963948	2.23695	0.454788	1.22717	0.461663	0.475987	1.35737	1.62451	2.15211	0.830918	0.500496		1.00901
[gene=thrC] [protein=Threonine synthase] [protein_id=CAP74575.1] [location=3398..4684]					0.795312	0.401221	0.407597	0.409379	0.274845	0.279814			0.323068	0.329303	0.187607	0.368703		0.459416	0.219354	0.172744	0.260054	0.365536	0.271915	0.380754	0.199086	0.30133	0.486482	0.170839	0.284394	0.292457	0.430763	0.417086	0.202826	0.483414	0.342908	0.221234	0.231408	0.258123	0.292847	0.361844	0.270155	0.0940749			0.190702
[gene=malP] [protein=Maltodextrin phosphorylase] [protein_id=CAP77863.1] [location=complement(3586740..3589133)]				0.127883		0.249034	0.309212	0.155282	0.287933	0.346437	0.0806973	0.247028	0.276916		0.415416	0.279706	0.0972713	0.285155	0.302557	0.213874	0.0866845	0.138652	0.181277	0.23633	0.312849	0.373075	0.140824	0.170839	0.352107	0.153192					0.360956	0.173827	0.154272	0.135207	0.251012	0.137251					0.0953512
[gene=purB] [protein=adenylosuccinate lyase] [protein_id=CAP75623.1] [location=complement(1167289..1168659)]		0.117274			0.593516	0.166023	0.168661	0.169398	0.54969		0.484184	0.164685		0.188173	0.160806		0.229914	0.190103	0.257173	0.213874		0.151256	0.246019	0.24946	0.170645			0.231854				0.172588	0.275264		0.451194	0.300246	0.132233	0.147499		0.23707	0.154374	0.228468	0.350748	0.466291	0.25881	0.162323	0.0817976		0.185743
[gene=ihfA] [protein=Integration host factor subunit alpha] [protein_id=CAP76209.1] [location=complement(1768109..1768408)]		1.10433	0.647638		1.34135	0.913125	0.927635	0.93169	0.863799	0.879416	2.01743	0.905768	1.73842	1.03495	0.884433	1.43667	0.583628	1.04557	1.32369	1.43954	1.39934	1.42433		0.866545	0.938548	0.947037	2.24038		0.89381	2.43714	0.980358		0.956179	1.43752	1.57918	1.04296	0.727283	1.38895	1.5758	0.823507		0.759319		1.18366			0.77026	0.554958	1.71079
[gene=truD] [protein=tRNA pseudouridine synthase D] [protein_id=CAP77184.1] [location=complement(2856229..2857278)]					0.201796					0.226516				0.266578					0.128587	0.213874		0.21428				0.243934									0.234621	0.410863	0.18733			0.212115	0.218697	0.114234			0.231567		0.11588
[gene=hdeA] [protein=Protein hdeA] [protein_id=CAP77965.1] [location=complement(3701772..3702104)]														0.972227			0.937342		1.23292	0.871948	1.31265	0.781492		0.814027		0.889641	1.35703			1.47621	0.920942	0.891702	0.898228	2.07359			0.683205											0.521324
[gene=yecA] [protein=Uncharacterized protein yecA] [protein_id=CAP76393.1] [location=complement(1952611..1953276)]										0.359761			0.415374					0.427732			0.334355						0.345659			0.376016		0.388322
[gene=pspA] [protein=Phage shock protein A] [protein_id=CAP75848.1] [location=1381326..1381994]		1.22161	0.578949	0.302269		0.581079	0.590313	0.592893	1.63598	1.05263		1.71547	0.907668		1.05864	1.58924	0.698585	0.934674				0.743678		0.551437	0.369731	1.13357		0.317273	0.568788						0.234621			0.516246		0.985713	0.759006	0.678683					0.688463	0.496099	1.22199
[gene=citF] [protein=Citrate lyase alpha chain] [protein_id=CAP75115.1] [location=complement(619229..620761)]
[gene=focA] [protein=formate transporter 1] [protein_id=CAP75374.1] [location=complement(912617..913474)]
[gene=hisH] [protein=Imidazole glycerol phosphate synthase subunit hisH] [protein_id=CAP76534.1] [location=2115496..2116086]
[gene=oppD] [protein=Oligopeptide transport ATP-binding protein oppD] [protein_id=CAP75790.1] [location=1319637..1320650]
[gene=rlpA] [protein=Rare lipoprotein A] [protein_id=CAP75132.1] [location=complement(634893..635981)]
[truncated: 1,149 more rows]
[truncated: 65 more columns]

## Sheet: SuppTab_4_Nissle1917
	CD	CD	CD	CD	CD	CD	CD	CD	CD	CD	CD	CD	CD	CD	CD	CD	CD	CD	CD	CD	CD	CD	CD	CD	CD	CD	CD	CD	CD	CD	CD	CD	CD	CD	CD	CD	CD	CD	CD	CD	CD	CD	CD	CD	CD	CD	CD	CD	CD
[truncated: 1,450 more rows]
[truncated: 65 more columns]

[truncated: 2 more sheets: SuppTab_5_pval005, SuppTab_6_Function]
